# Supplementary material for: 4-Methyl­benzoic acid–N′-[(E)-4-methyl­benzyl­idene]pyridine-4-carbohydrazide–water (1/1/1)
Source: Acta Crystallogr Sect E Struct Rep Online. 2012 Apr 21;68(Pt 5):o1492. doi: 10.1107/S1600536812016868 (PMC3344602; doi:10.1107/S1600536812016868)
Supplement: Supplementary file 1 [file e-68-o1492-sup1.cif]

##############################################################################
#                                                                            #
# This CIF contains the data in a paper accepted for publication in          #
# Acta Crystallographica Section E. It conforms to the requirements of       #
# Notes for Authors for Acta Crystallographica Section E, and has been       #
# peer reviewed under the auspices of the IUCr Commission on Journals.       #
#                                                                            #
# Full details of the Crystallographic Information File format               #
# are given in the paper "The Crystallographic Information File (CIF):       #
# a New Standard Archive File for Crystallography" by S. R. Hall, F. H.      #
# Allen and I. D. Brown [Acta Cryst. (1991), A47, 655-685].                  #
#                                                                            #
# The current version of the core CIF dictionary is obtainable from          #
# ftp://ftp.iucr.org/pub/cif_core.dic.                                       #
#                                                                            #
# Software is freely available for graphical display of the structure(s)     #
# in this CIF. For information consult the CIF software page                 #
# http://www.iucr.org/resources/cif/software.                                #
#                                                                            #
# This file may be used for bona fide research purposes within the           #
# scientific community so long as proper attribution is given to the journal # 
# article from which it was obtained.                                        #
#                                                                            #
##############################################################################
data_global
_audit_creation_method     'form.cif (version 2.0)'
_journal_data_validation_number     ?
_journal_date_recd_electronic     2012-04-17
_journal_date_accepted     2012-04-17
_journal_name_full     'Acta Crystallographica, Section E'
_journal_year     2012
_journal_volume     68
_journal_issue      5
_journal_page_first     o1492
_journal_page_last     o1492
_journal_paper_category     QO
_journal_paper_doi     10.1107/S1600536812016868
_journal_coeditor_code     HB6743
_publ_contact_author_name     'Prof. Fun, Hoong-Kun'
_publ_contact_author_address
;
      X-ray Crystallography Unit
      School of Physics
      Universiti Sains Malaysia
      11800 USM, Penang
      MALAYSIA
;
_publ_contact_author_email     'hkfun@usm.my'
_publ_contact_author_fax     '604 6579150'
_publ_contact_author_phone     '604 6533652'
_publ_section_title
;\
4-Methylbenzoic
acid--<i>N</i>'-[(<i>E</i>)-4-methylbenzylidene]pyridine-4-carbohydrazide--\
water (1/1/1)
;
loop_
    _publ_author_name
    _publ_author_footnote
    _publ_author_address
    'Fun, Hoong-Kun'
;
Thomson Reuters ResearcherID: A-3561-2009.
;
;
X-ray Crystallography Unit
School of Physics
Universiti Sains Malaysia
11800 USM, Penang
Malaysia
;
    'Chin Wei Ooi' ?
;
X-ray Crystallography Unit
School of Physics
Universiti Sains Malaysia
11800 USM, Penang
Malaysia
;
    'Divya N. Shetty' ?
;
Department of Studies in Chemistry
Mangalore University
Mangalagangotri 574 199
India
;
    'B. Narayana' ?
;
Department of Studies in Chemistry
Mangalore University
Mangalagangotri 574 199
India
;
    'B. K. Sarojini' ?
;
Department of Chemistry
P.A. College of Engineering
Nadupadavu
Mangalore 574 153
India
;
data_I
_audit_creation_method     SHELXL-97
_chemical_name_systematic
;
4-Methylbenzoic
acid--<i>N</i>'-[(<i>E</i>)-4-methylbenzylidene]pyridine-4-carbohydrazide--
water (1/1/1)
;
_chemical_name_common     ?
_chemical_formula_moiety     'C8 H8 O2, C14 H13 N3 O, H2 O'
_chemical_formula_sum     'C22 H23 N3 O4'
_chemical_formula_iupac     'C8 H8 O2, C14 H13 N3 O, H2 O'
_chemical_formula_weight     393.43
_chemical_melting_point     ?
_symmetry_cell_setting     orthorhombic
_symmetry_space_group_name_H-M     'P b c a'
_symmetry_space_group_name_Hall     '-P 2ac 2ab'
loop_
    _symmetry_equiv_pos_as_xyz
    'x, y, z'
    '-x+1/2, -y, z+1/2'
    '-x, y+1/2, -z+1/2'
    'x+1/2, -y+1/2, -z'
    '-x, -y, -z'
    'x-1/2, y, -z-1/2'
    'x, -y-1/2, z-1/2'
    '-x-1/2, y-1/2, z'
_cell_length_a     7.3199(4)
_cell_length_b     11.6311(6)
_cell_length_c     45.875(2)
_cell_angle_alpha     90.00
_cell_angle_beta     90.00
_cell_angle_gamma     90.00
_cell_volume     3905.7(4)
_cell_formula_units_Z     8
_cell_measurement_reflns_used     9870
_cell_measurement_theta_min     2.66
_cell_measurement_theta_max     30.07
_cell_measurement_temperature     100.0(10)
_exptl_crystal_description     'block'
_exptl_crystal_colour     'colourless'
_exptl_crystal_size_max     0.31
_exptl_crystal_size_mid     0.22
_exptl_crystal_size_min     0.13
_exptl_crystal_density_diffrn     1.338
_exptl_crystal_density_meas     ?
_exptl_crystal_density_method     'not measured'
_exptl_crystal_F_000     1664
_exptl_absorpt_coefficient_mu     0.093
_exptl_absorpt_correction_type     multi-scan
_exptl_absorpt_process_details     '(<i>SADABS</i>; Bruker, 2009)'
_exptl_absorpt_correction_T_min     0.9719
_exptl_absorpt_correction_T_max     0.9883
_exptl_special_details
;
The crystal was placed in the cold stream of an Oxford Cryosystems
Cobra open-flow nitrogen cryostat (Cosier & Glazer, 1986) operating
at 100.0 (1) K.
;
_diffrn_ambient_temperature     100.0(10)
_diffrn_radiation_type     MoK\a
_diffrn_radiation_wavelength     0.71073
_diffrn_radiation_source     'fine-focus sealed tube'
_diffrn_radiation_monochromator     graphite
_diffrn_measurement_device_type     'Bruker APEX DUO CCD'
_diffrn_measurement_method     '\f and \w scans'
_diffrn_detector_area_resol_mean     ?
_diffrn_reflns_number     59762
_diffrn_reflns_av_R_equivalents     0.0354
_diffrn_reflns_av_sigmaI/netI     0.0173
_diffrn_reflns_theta_min     1.78
_diffrn_reflns_theta_max     30.08
_diffrn_reflns_theta_full     30.08
_diffrn_measured_fraction_theta_max     0.999
_diffrn_measured_fraction_theta_full     0.999
_diffrn_reflns_limit_h_min     -10
_diffrn_reflns_limit_h_max     10
_diffrn_reflns_limit_k_min     -16
_diffrn_reflns_limit_k_max     15
_diffrn_reflns_limit_l_min     -61
_diffrn_reflns_limit_l_max     64
_diffrn_standards_number     0
_diffrn_standards_interval_count     .
_diffrn_standards_interval_time     .
_diffrn_standards_decay_%     ?
_refine_special_details
;
Refinement of <i>F</i>^2^ against ALL reflections. The weighted <i>R</i>-factor
<i>wR</i> and goodness of fit <i>S</i> are based on <i>F</i>^2^, conventional
<i>R</i>-factors <i>R</i> are based on <i>F</i>, with <i>F</i> set to zero for
negative <i>F</i>^2^. The threshold expression of <i>F</i>^2^ >
\s(<i>F</i>^2^) is used only for calculating <i>R</i>-factors(gt) <i>etc</i>.
and is not relevant to the choice of reflections for refinement.
<i>R</i>-factors based on <i>F</i>^2^ are statistically about twice as large
as those based on <i>F</i>, and <i>R</i>- factors based on ALL data will be
even larger.
;
_reflns_number_total     5751
_reflns_number_gt     5011
_reflns_threshold_expression     I>2\s(I)
_refine_ls_structure_factor_coef     Fsqd
_refine_ls_matrix_type     full
_refine_ls_R_factor_all     0.0489
_refine_ls_R_factor_gt     0.0403
_refine_ls_wR_factor_gt     0.1013
_refine_ls_wR_factor_ref     0.1077
_refine_ls_goodness_of_fit_ref     1.068
_refine_ls_restrained_S_all     1.068
_refine_ls_number_reflns     5751
_refine_ls_number_parameters     280
_refine_ls_number_restraints     0
_refine_ls_hydrogen_treatment     mixed
_refine_ls_weighting_scheme     calc
_refine_ls_weighting_details
         'calc w=1/[\s^2^(Fo^2^)+(0.0510P)^2^+1.7498P] where P=(Fo^2^+2Fc^2^)/3'
_atom_sites_solution_hydrogens     geom
_atom_sites_solution_primary     direct
_atom_sites_solution_secondary     difmap
_refine_ls_shift/su_max     0.001
_refine_ls_shift/su_mean     0.000
_refine_diff_density_max     0.408
_refine_diff_density_min     -0.227
_refine_ls_extinction_method     none
_refine_ls_extinction_coef     ?
loop_
    _atom_type_symbol
    _atom_type_description
    _atom_type_scat_dispersion_real
    _atom_type_scat_dispersion_imag
    _atom_type_scat_source
    'C' 'C' 0.0033 0.0016
                         'International Tables Vol C Tables 4.2.6.8 and 6.1.1.4'
    'H' 'H' 0.0000 0.0000
                         'International Tables Vol C Tables 4.2.6.8 and 6.1.1.4'
    'N' 'N' 0.0061 0.0033
                         'International Tables Vol C Tables 4.2.6.8 and 6.1.1.4'
    'O' 'O' 0.0106 0.0060
                         'International Tables Vol C Tables 4.2.6.8 and 6.1.1.4'
_computing_data_collection     'APEX2 (Bruker, 2009)'
_computing_cell_refinement     'SAINT (Bruker, 2009)'
_computing_data_reduction     'SAINT (Bruker, 2009)'
_computing_structure_solution     'SHELXTL (Sheldrick, 2008)'
_computing_structure_refinement     'SHELXTL (Sheldrick, 2008)'
_computing_molecular_graphics     'SHELXTL (Sheldrick, 2008)'
_computing_publication_material
;
SHELXTL (Sheldrick, 2008) and PLATON (Spek, 2009)
;
loop_
    _atom_site_type_symbol
    _atom_site_label
    _atom_site_fract_x
    _atom_site_fract_y
    _atom_site_fract_z
    _atom_site_U_iso_or_equiv
    _atom_site_adp_type
    _atom_site_calc_flag
    _atom_site_refinement_flags
    _atom_site_occupancy
    _atom_site_symmetry_multiplicity
    _atom_site_disorder_assembly
    _atom_site_disorder_group
    O O1W 0.43207(11) 0.73964(7) 0.507362(18) 0.01826(16) Uani d . 1 1 . .
    O O1 0.63620(11) 0.64905(6) 0.461214(16) 0.01601(15) Uani d . 1 1 . .
    O O2 0.69422(12) 0.14784(7) 0.336901(17) 0.02270(18) Uani d . 1 1 . .
    O O3 0.56737(13) 0.31295(8) 0.322091(18) 0.0261(2) Uani d . 1 1 . .
    N N1 0.59728(12) 0.38603(8) 0.376242(19) 0.01606(17) Uani d . 1 1 . .
    N N2 0.71637(12) 0.47981(7) 0.482605(18) 0.01298(16) Uani d . 1 1 . .
    N N3 0.75142(12) 0.53545(7) 0.508766(18) 0.01307(16) Uani d . 1 1 . .
    C C1 0.56364(13) 0.54599(9) 0.40841(2) 0.01386(18) Uani d . 1 1 . .
    H H1A 0.5261 0.6233 0.4113 0.017 Uiso calc R 1 1 . .
    C C2 0.54681(14) 0.49497(9) 0.38132(2) 0.0164(2) Uani d . 1 1 . .
    H H2A 0.4976 0.5388 0.3657 0.020 Uiso calc R 1 1 . .
    C C3 0.66639(13) 0.32491(9) 0.39840(2) 0.01493(19) Uani d . 1 1 . .
    H H3A 0.7018 0.2476 0.3949 0.018 Uiso calc R 1 1 . .
    C C4 0.68877(13) 0.36905(9) 0.42629(2) 0.01328(18) Uani d . 1 1 . .
    H H4A 0.7385 0.3232 0.4415 0.016 Uiso calc R 1 1 . .
    C C5 0.63617(12) 0.48261(8) 0.43136(2) 0.01171(17) Uani d . 1 1 . .
    C C6 0.66039(13) 0.54445(8) 0.45976(2) 0.01197(18) Uani d . 1 1 . .
    C C7 0.80639(13) 0.46935(9) 0.52941(2) 0.01297(18) Uani d . 1 1 . .
    H H7A 0.8232 0.3898 0.5256 0.016 Uiso calc R 1 1 . .
    C C8 0.84364(13) 0.51370(8) 0.55861(2) 0.01218(18) Uani d . 1 1 . .
    C C9 0.92034(13) 0.43970(9) 0.57926(2) 0.01375(18) Uani d . 1 1 . .
    H H9A 0.9517 0.3634 0.5738 0.017 Uiso calc R 1 1 . .
    C C10 0.95145(13) 0.47632(9) 0.60776(2) 0.01496(19) Uani d . 1 1 . .
    H H10A 1.0041 0.4249 0.6215 0.018 Uiso calc R 1 1 . .
    C C11 0.90594(13) 0.58772(9) 0.61626(2) 0.01477(19) Uani d . 1 1 . .
    C C12 0.82840(13) 0.66163(9) 0.59548(2) 0.01501(19) Uani d . 1 1 . .
    H H12A 0.7962 0.7377 0.6010 0.018 Uiso calc R 1 1 . .
    C C13 0.79782(13) 0.62599(9) 0.56710(2) 0.01372(18) Uani d . 1 1 . .
    H H13A 0.7458 0.6776 0.5534 0.016 Uiso calc R 1 1 . .
    C C14 0.93757(16) 0.62885(10) 0.64699(2) 0.0211(2) Uani d . 1 1 . .
    H H14A 1.0008 0.5689 0.6581 0.032 Uiso calc R 1 1 . .
    H H14B 0.8199 0.6458 0.6562 0.032 Uiso calc R 1 1 . .
    H H14C 1.0126 0.6986 0.6466 0.032 Uiso calc R 1 1 . .
    C C16 0.65514(17) 0.08019(11) 0.19543(2) 0.0240(2) Uani d . 1 1 . .
    H H16A 0.6553 -0.0038 0.1936 0.036 Uiso calc R 1 1 . .
    H H16B 0.7672 0.1113 0.1868 0.036 Uiso calc R 1 1 . .
    H H16C 0.5488 0.1117 0.1852 0.036 Uiso calc R 1 1 . .
    C C17 0.64625(14) 0.11288(9) 0.22720(2) 0.0168(2) Uani d . 1 1 . .
    C C18 0.69565(14) 0.03460(9) 0.24886(3) 0.0182(2) Uani d . 1 1 . .
    H H18A 0.7340 -0.0405 0.2435 0.022 Uiso calc R 1 1 . .
    C C19 0.68955(14) 0.06485(9) 0.27810(2) 0.0166(2) Uani d . 1 1 . .
    H H19A 0.7241 0.0107 0.2926 0.020 Uiso calc R 1 1 . .
    C C20 0.63260(13) 0.17483(9) 0.28622(2) 0.01416(19) Uani d . 1 1 . .
    C C21 0.57996(14) 0.25295(9) 0.26468(2) 0.01573(19) Uani d . 1 1 . .
    H H21A 0.5387 0.3275 0.2700 0.019 Uiso calc R 1 1 . .
    C C22 0.58768(14) 0.22215(9) 0.23551(2) 0.0169(2) Uani d . 1 1 . .
    H H22A 0.5526 0.2761 0.2210 0.020 Uiso calc R 1 1 . .
    C C23 0.63459(14) 0.20873(9) 0.31746(2) 0.01617(19) Uani d . 1 1 . .
    H H1N2 0.698(2) 0.4055(15) 0.4832(4) 0.031(4) Uiso d . 1 1 . .
    H H2W1 0.366(3) 0.8001(16) 0.5016(4) 0.042(5) Uiso d . 1 1 . .
    H H1W1 0.504(2) 0.7217(15) 0.4926(4) 0.034(4) Uiso d . 1 1 . .
    H H1O3 0.580(3) 0.3298(19) 0.3432(5) 0.063(6) Uiso d . 1 1 . .
loop_
    _atom_site_aniso_label
    _atom_site_aniso_U_11
    _atom_site_aniso_U_22
    _atom_site_aniso_U_33
    _atom_site_aniso_U_12
    _atom_site_aniso_U_13
    _atom_site_aniso_U_23
    O1W 0.0218(4) 0.0135(4) 0.0194(4) 0.0021(3) 0.0042(3) 0.0000(3)
    O1 0.0220(4) 0.0109(3) 0.0151(3) 0.0003(3) -0.0003(3) 0.0003(3)
    O2 0.0291(4) 0.0237(4) 0.0153(4) 0.0021(3) -0.0009(3) 0.0034(3)
    O3 0.0398(5) 0.0242(4) 0.0144(4) 0.0109(4) -0.0047(3) -0.0053(3)
    N1 0.0162(4) 0.0189(4) 0.0131(4) -0.0010(3) 0.0009(3) -0.0011(3)
    N2 0.0169(4) 0.0108(4) 0.0112(4) -0.0005(3) -0.0015(3) -0.0002(3)
    N3 0.0144(4) 0.0138(4) 0.0110(4) -0.0012(3) -0.0006(3) -0.0006(3)
    C1 0.0139(4) 0.0137(4) 0.0139(4) 0.0008(3) 0.0002(3) 0.0016(3)
    C2 0.0175(5) 0.0191(5) 0.0126(4) 0.0003(4) -0.0011(3) 0.0022(4)
    C3 0.0148(4) 0.0146(4) 0.0154(5) -0.0005(3) 0.0017(3) -0.0017(4)
    C4 0.0131(4) 0.0131(4) 0.0136(4) 0.0003(3) 0.0005(3) 0.0008(3)
    C5 0.0105(4) 0.0130(4) 0.0116(4) -0.0011(3) 0.0008(3) 0.0004(3)
    C6 0.0110(4) 0.0132(4) 0.0117(4) -0.0010(3) 0.0008(3) 0.0005(3)
    C7 0.0132(4) 0.0124(4) 0.0133(4) -0.0001(3) 0.0003(3) -0.0002(3)
    C8 0.0111(4) 0.0140(4) 0.0115(4) -0.0011(3) 0.0000(3) 0.0009(3)
    C9 0.0134(4) 0.0134(4) 0.0145(4) 0.0003(3) 0.0000(3) 0.0011(3)
    C10 0.0138(4) 0.0182(5) 0.0129(4) 0.0000(3) -0.0012(3) 0.0029(4)
    C11 0.0127(4) 0.0187(5) 0.0128(4) -0.0029(3) 0.0011(3) 0.0001(4)
    C12 0.0153(4) 0.0136(4) 0.0161(5) -0.0016(3) 0.0016(3) -0.0011(4)
    C13 0.0137(4) 0.0133(4) 0.0141(4) -0.0004(3) 0.0002(3) 0.0014(3)
    C14 0.0232(5) 0.0263(6) 0.0137(5) -0.0023(4) 0.0000(4) -0.0028(4)
    C16 0.0248(5) 0.0304(6) 0.0167(5) -0.0025(4) 0.0010(4) -0.0073(4)
    C17 0.0131(4) 0.0206(5) 0.0166(5) -0.0027(4) 0.0001(3) -0.0043(4)
    C18 0.0155(4) 0.0171(5) 0.0221(5) 0.0008(4) -0.0011(4) -0.0051(4)
    C19 0.0147(4) 0.0157(5) 0.0193(5) 0.0002(3) -0.0018(4) 0.0003(4)
    C20 0.0123(4) 0.0163(5) 0.0139(4) -0.0014(3) -0.0001(3) -0.0010(3)
    C21 0.0158(4) 0.0150(4) 0.0165(5) 0.0006(3) -0.0003(3) -0.0010(4)
    C22 0.0172(4) 0.0188(5) 0.0147(4) -0.0009(4) -0.0015(4) 0.0001(4)
    C23 0.0149(4) 0.0189(5) 0.0147(5) -0.0017(4) 0.0002(3) 0.0000(4)
_geom_special_details
;
All e.s.d.'s (except the e.s.d. in the dihedral angle between two l.s. planes)
are estimated using the full covariance matrix. The cell e.s.d.'s are taken
into account individually in the estimation of e.s.d.'s in distances, angles
and torsion angles; correlations between e.s.d.'s in cell parameters are only
used when they are defined by crystal symmetry. An approximate (isotropic)
treatment of cell e.s.d.'s is used for estimating e.s.d.'s involving l.s.
planes.
;
loop_
    _geom_bond_atom_site_label_1
    _geom_bond_atom_site_label_2
    _geom_bond_site_symmetry_2
    _geom_bond_distance
    _geom_bond_publ_flag
    O1W H2W1 . 0.89(2) ?
    O1W H1W1 . 0.884(18) ?
    O1 C6 . 1.2312(12) ?
    O2 C23 . 1.2197(13) ?
    O3 C23 . 1.3254(13) ?
    O3 H1O3 . 0.99(2) ?
    N1 C3 . 1.3396(13) ?
    N1 C2 . 1.3402(14) ?
    N2 C6 . 1.3533(12) ?
    N2 N3 . 1.3874(11) ?
    N2 H1N2 . 0.875(17) ?
    N3 C7 . 1.2843(13) ?
    C1 C2 . 1.3825(14) ?
    C1 C5 . 1.3908(13) ?
    C1 H1A . 0.9500 ?
    C2 H2A . 0.9500 ?
    C3 C4 . 1.3884(14) ?
    C3 H3A . 0.9500 ?
    C4 C5 . 1.3954(13) ?
    C4 H4A . 0.9500 ?
    C5 C6 . 1.4985(13) ?
    C7 C8 . 1.4612(13) ?
    C7 H7A . 0.9500 ?
    C8 C9 . 1.3978(13) ?
    C8 C13 . 1.4035(14) ?
    C9 C10 . 1.3936(14) ?
    C9 H9A . 0.9500 ?
    C10 C11 . 1.3935(15) ?
    C10 H10A . 0.9500 ?
    C11 C12 . 1.4035(14) ?
    C11 C14 . 1.5068(14) ?
    C12 C13 . 1.3845(14) ?
    C12 H12A . 0.9500 ?
    C13 H13A . 0.9500 ?
    C14 H14A . 0.9800 ?
    C14 H14B . 0.9800 ?
    C14 H14C . 0.9800 ?
    C16 C17 . 1.5073(15) ?
    C16 H16A . 0.9800 ?
    C16 H16B . 0.9800 ?
    C16 H16C . 0.9800 ?
    C17 C22 . 1.3944(15) ?
    C17 C18 . 1.3956(16) ?
    C18 C19 . 1.3874(15) ?
    C18 H18A . 0.9500 ?
    C19 C20 . 1.3960(14) ?
    C19 H19A . 0.9500 ?
    C20 C21 . 1.3966(14) ?
    C20 C23 . 1.4863(14) ?
    C21 C22 . 1.3867(14) ?
    C21 H21A . 0.9500 ?
    C22 H22A . 0.9500 ?
loop_
    _geom_angle_atom_site_label_1
    _geom_angle_atom_site_label_2
    _geom_angle_atom_site_label_3
    _geom_angle_site_symmetry_1
    _geom_angle_site_symmetry_3
    _geom_angle
    _geom_angle_publ_flag
    H2W1 O1W H1W1 . . 106.4(16) ?
    C23 O3 H1O3 . . 107.7(13) ?
    C3 N1 C2 . . 118.28(9) ?
    C6 N2 N3 . . 117.83(8) ?
    C6 N2 H1N2 . . 121.6(11) ?
    N3 N2 H1N2 . . 117.7(11) ?
    C7 N3 N2 . . 114.61(8) ?
    C2 C1 C5 . . 119.15(9) ?
    C2 C1 H1A . . 120.4 ?
    C5 C1 H1A . . 120.4 ?
    N1 C2 C1 . . 122.52(9) ?
    N1 C2 H2A . . 118.7 ?
    C1 C2 H2A . . 118.7 ?
    N1 C3 C4 . . 123.20(9) ?
    N1 C3 H3A . . 118.4 ?
    C4 C3 H3A . . 118.4 ?
    C3 C4 C5 . . 118.11(9) ?
    C3 C4 H4A . . 120.9 ?
    C5 C4 H4A . . 120.9 ?
    C1 C5 C4 . . 118.74(9) ?
    C1 C5 C6 . . 116.68(9) ?
    C4 C5 C6 . . 124.52(9) ?
    O1 C6 N2 . . 123.40(9) ?
    O1 C6 C5 . . 120.29(9) ?
    N2 C6 C5 . . 116.26(9) ?
    N3 C7 C8 . . 121.54(9) ?
    N3 C7 H7A . . 119.2 ?
    C8 C7 H7A . . 119.2 ?
    C9 C8 C13 . . 118.74(9) ?
    C9 C8 C7 . . 118.62(9) ?
    C13 C8 C7 . . 122.57(9) ?
    C10 C9 C8 . . 120.88(9) ?
    C10 C9 H9A . . 119.6 ?
    C8 C9 H9A . . 119.6 ?
    C11 C10 C9 . . 120.50(9) ?
    C11 C10 H10A . . 119.8 ?
    C9 C10 H10A . . 119.8 ?
    C10 C11 C12 . . 118.44(9) ?
    C10 C11 C14 . . 121.35(9) ?
    C12 C11 C14 . . 120.21(10) ?
    C13 C12 C11 . . 121.37(9) ?
    C13 C12 H12A . . 119.3 ?
    C11 C12 H12A . . 119.3 ?
    C12 C13 C8 . . 120.06(9) ?
    C12 C13 H13A . . 120.0 ?
    C8 C13 H13A . . 120.0 ?
    C11 C14 H14A . . 109.5 ?
    C11 C14 H14B . . 109.5 ?
    H14A C14 H14B . . 109.5 ?
    C11 C14 H14C . . 109.5 ?
    H14A C14 H14C . . 109.5 ?
    H14B C14 H14C . . 109.5 ?
    C17 C16 H16A . . 109.5 ?
    C17 C16 H16B . . 109.5 ?
    H16A C16 H16B . . 109.5 ?
    C17 C16 H16C . . 109.5 ?
    H16A C16 H16C . . 109.5 ?
    H16B C16 H16C . . 109.5 ?
    C22 C17 C18 . . 118.66(10) ?
    C22 C17 C16 . . 120.50(10) ?
    C18 C17 C16 . . 120.84(10) ?
    C19 C18 C17 . . 120.98(10) ?
    C19 C18 H18A . . 119.5 ?
    C17 C18 H18A . . 119.5 ?
    C18 C19 C20 . . 120.00(10) ?
    C18 C19 H19A . . 120.0 ?
    C20 C19 H19A . . 120.0 ?
    C19 C20 C21 . . 119.33(9) ?
    C19 C20 C23 . . 119.83(9) ?
    C21 C20 C23 . . 120.81(9) ?
    C22 C21 C20 . . 120.23(10) ?
    C22 C21 H21A . . 119.9 ?
    C20 C21 H21A . . 119.9 ?
    C21 C22 C17 . . 120.79(10) ?
    C21 C22 H22A . . 119.6 ?
    C17 C22 H22A . . 119.6 ?
    O2 C23 O3 . . 123.14(10) ?
    O2 C23 C20 . . 123.68(10) ?
    O3 C23 C20 . . 113.18(9) ?
loop_
    _geom_torsion_atom_site_label_1
    _geom_torsion_atom_site_label_2
    _geom_torsion_atom_site_label_3
    _geom_torsion_atom_site_label_4
    _geom_torsion_site_symmetry_1
    _geom_torsion_site_symmetry_2
    _geom_torsion_site_symmetry_3
    _geom_torsion_site_symmetry_4
    _geom_torsion
    _geom_torsion_publ_flag
    C6 N2 N3 C7 . . . . -179.09(9) ?
    C3 N1 C2 C1 . . . . 0.06(15) ?
    C5 C1 C2 N1 . . . . 0.23(15) ?
    C2 N1 C3 C4 . . . . -0.23(15) ?
    N1 C3 C4 C5 . . . . 0.11(15) ?
    C2 C1 C5 C4 . . . . -0.34(14) ?
    C2 C1 C5 C6 . . . . 176.80(9) ?
    C3 C4 C5 C1 . . . . 0.18(14) ?
    C3 C4 C5 C6 . . . . -176.72(9) ?
    N3 N2 C6 O1 . . . . -1.32(14) ?
    N3 N2 C6 C5 . . . . 175.99(8) ?
    C1 C5 C6 O1 . . . . -8.01(13) ?
    C4 C5 C6 O1 . . . . 168.95(9) ?
    C1 C5 C6 N2 . . . . 174.60(9) ?
    C4 C5 C6 N2 . . . . -8.45(14) ?
    N2 N3 C7 C8 . . . . -178.00(8) ?
    N3 C7 C8 C9 . . . . -173.70(9) ?
    N3 C7 C8 C13 . . . . 9.28(15) ?
    C13 C8 C9 C10 . . . . -0.15(14) ?
    C7 C8 C9 C10 . . . . -177.30(9) ?
    C8 C9 C10 C11 . . . . 0.22(15) ?
    C9 C10 C11 C12 . . . . 0.00(15) ?
    C9 C10 C11 C14 . . . . 179.69(10) ?
    C10 C11 C12 C13 . . . . -0.28(15) ?
    C14 C11 C12 C13 . . . . -179.97(9) ?
    C11 C12 C13 C8 . . . . 0.34(15) ?
    C9 C8 C13 C12 . . . . -0.12(14) ?
    C7 C8 C13 C12 . . . . 176.90(9) ?
    C22 C17 C18 C19 . . . . -0.95(15) ?
    C16 C17 C18 C19 . . . . 179.28(10) ?
    C17 C18 C19 C20 . . . . 0.28(16) ?
    C18 C19 C20 C21 . . . . 0.81(15) ?
    C18 C19 C20 C23 . . . . -177.12(9) ?
    C19 C20 C21 C22 . . . . -1.24(15) ?
    C23 C20 C21 C22 . . . . 176.67(9) ?
    C20 C21 C22 C17 . . . . 0.57(15) ?
    C18 C17 C22 C21 . . . . 0.52(15) ?
    C16 C17 C22 C21 . . . . -179.71(10) ?
    C19 C20 C23 O2 . . . . 4.58(16) ?
    C21 C20 C23 O2 . . . . -173.33(10) ?
    C19 C20 C23 O3 . . . . -176.40(9) ?
    C21 C20 C23 O3 . . . . 5.70(14) ?
loop_
    _geom_hbond_atom_site_label_D
    _geom_hbond_atom_site_label_H
    _geom_hbond_atom_site_label_A
    _geom_hbond_site_symmetry_A
    _geom_hbond_distance_DH
    _geom_hbond_distance_HA
    _geom_hbond_distance_DA
    _geom_hbond_angle_DHA
    _geom_hbond_publ_flag
    O3 H1O3 N1 . 0.99(2) 1.66(2) 2.6347(13) 168(2) yes
    O1W H1W1 O1 . 0.887(17) 1.927(17) 2.7974(11) 166.7(16) yes
    O1W H2W1 N3 4_466 0.89(2) 2.14(2) 3.0231(12) 168.7(17) yes
    N2 H1N2 O1W 5_666 0.873(17) 1.988(17) 2.8120(12) 157.0(14) yes
    C4 H4A O1 8_755 0.95 2.40 3.2796(13) 154 yes
    C10 H10A O2 4_556 0.95 2.51 3.4188(13) 160 yes
_iucr_refine_instructions_details
;
TITL mo_bks74_0m in Pbca (100K)
CELL 0.71073   7.3199  11.6311  45.8748  90.000  90.000  90.000
ZERR    8.00   0.0004   0.0006   0.0024   0.000   0.000   0.000
LATT  1
SYMM 0.5-X, -Y, 0.5+Z
SYMM -X, 0.5+Y, 0.5-Z
SYMM 0.5+X, 0.5-Y, -Z
SFAC C H N O
UNIT 176 184 24 32
TEMP -173.000
SIZE 0.126 0.223 0.307
L.S. 10
BOND $H
FMAP 2 1 60
PLAN 20
EQIV $1  -1/2+x,3/2-y,1-z
HTAB O1W N3_$1
EQIV $2 3/2-x,-1/2+y,z
HTAB C4 O1_$2
EQIV $3 1/2+x,1/2-y,1-z
HTAB C10 O2_$3
OMIT 4 1 22
ACTA
CONF
WGHT      0.0510      1.7498
FVAR       0.24936
O1W   4    0.432070    0.739642    0.507362    11.00000    0.02184    0.01350 =
         0.01944    0.00001    0.00422    0.00214
O1    4    0.636196    0.649045    0.461214    11.00000    0.02204    0.01094 =
         0.01505    0.00031   -0.00031    0.00025
O2    4    0.694215    0.147839    0.336901    11.00000    0.02912    0.02366 =
         0.01532    0.00340   -0.00092    0.00215
O3    4    0.567367    0.312949    0.322091    11.00000    0.03979    0.02420 =
         0.01443   -0.00528   -0.00474    0.01094
N1    3    0.597282    0.386031    0.376242    11.00000    0.01625    0.01888 =
         0.01305   -0.00108    0.00092   -0.00098
N2    3    0.716374    0.479811    0.482605    11.00000    0.01689    0.01081 =
         0.01124   -0.00022   -0.00149   -0.00053
N3    3    0.751420    0.535447    0.508766    11.00000    0.01438    0.01381 =
         0.01104   -0.00063   -0.00058   -0.00120
C1    1    0.563636    0.545989    0.408409    11.00000    0.01395    0.01369 =
         0.01393    0.00162    0.00019    0.00084
AFIX  43
H1A   2    0.526137    0.623345    0.411304    11.00000   -1.20000
AFIX   0
C2    1    0.546809    0.494966    0.381323    11.00000    0.01754    0.01913 =
         0.01257    0.00216   -0.00106    0.00034
AFIX  43
H2A   2    0.497582    0.538801    0.365715    11.00000   -1.20000
AFIX   0
C3    1    0.666391    0.324906    0.398401    11.00000    0.01484    0.01455 =
         0.01540   -0.00172    0.00168   -0.00047
AFIX  43
H3A   2    0.701814    0.247584    0.394856    11.00000   -1.20000
AFIX   0
C4    1    0.688772    0.369049    0.426293    11.00000    0.01312    0.01312 =
         0.01360    0.00080    0.00055    0.00029
AFIX  43
H4A   2    0.738484    0.323239    0.441493    11.00000   -1.20000
AFIX   0
C5    1    0.636172    0.482610    0.431365    11.00000    0.01051    0.01303 =
         0.01160    0.00037    0.00078   -0.00113
C6    1    0.660388    0.544446    0.459759    11.00000    0.01101    0.01317 =
         0.01173    0.00045    0.00081   -0.00104
C7    1    0.806385    0.469353    0.529405    11.00000    0.01322    0.01241 =
         0.01327   -0.00023    0.00026   -0.00009
AFIX  43
H7A   2    0.823218    0.389770    0.525598    11.00000   -1.20000
AFIX   0
C8    1    0.843637    0.513705    0.558607    11.00000    0.01110    0.01397 =
         0.01148    0.00088    0.00004   -0.00113
C9    1    0.920337    0.439699    0.579263    11.00000    0.01345    0.01336 =
         0.01445    0.00114   -0.00004    0.00033
AFIX  43
H9A   2    0.951673    0.363420    0.573802    11.00000   -1.20000
AFIX   0
C10   1    0.951451    0.476315    0.607757    11.00000    0.01377    0.01824 =
         0.01287    0.00285   -0.00122    0.00001
AFIX  43
H10A  2    1.004082    0.424943    0.621493    11.00000   -1.20000
AFIX   0
C11   1    0.905944    0.587719    0.616255    11.00000    0.01273    0.01874 =
         0.01283    0.00014    0.00112   -0.00288
C12   1    0.828403    0.661632    0.595476    11.00000    0.01530    0.01362 =
         0.01610   -0.00108    0.00158   -0.00156
AFIX  43
H12A  2    0.796230    0.737702    0.600999    11.00000   -1.20000
AFIX   0
C13   1    0.797823    0.625992    0.567098    11.00000    0.01373    0.01331 =
         0.01411    0.00141    0.00021   -0.00036
AFIX  43
H13A  2    0.745780    0.677589    0.553359    11.00000   -1.20000
AFIX   0
C14   1    0.937575    0.628852    0.646990    11.00000    0.02316    0.02631 =
         0.01374   -0.00283   -0.00004   -0.00227
AFIX 137
H14A  2    1.000837    0.568902    0.658100    11.00000   -1.50000
H14B  2    0.819891    0.645771    0.656228    11.00000   -1.50000
H14C  2    1.012570    0.698635    0.646631    11.00000   -1.50000
AFIX   0
C16   1    0.655139    0.080185    0.195434    11.00000    0.02477    0.03042 =
         0.01666   -0.00735    0.00103   -0.00251
AFIX 137
H16A  2    0.655266   -0.003769    0.193624    11.00000   -1.50000
H16B  2    0.767166    0.111334    0.186805    11.00000   -1.50000
H16C  2    0.548765    0.111733    0.185222    11.00000   -1.50000
AFIX   0
C17   1    0.646247    0.112881    0.227196    11.00000    0.01309    0.02060 =
         0.01663   -0.00429    0.00013   -0.00273
C18   1    0.695650    0.034599    0.248862    11.00000    0.01548    0.01712 =
         0.02207   -0.00508   -0.00113    0.00084
AFIX  43
H18A  2    0.734026   -0.040517    0.243510    11.00000   -1.20000
AFIX   0
C19   1    0.689548    0.064853    0.278100    11.00000    0.01472    0.01566 =
         0.01931    0.00033   -0.00180    0.00017
AFIX  43
H19A  2    0.724129    0.010728    0.292594    11.00000   -1.20000
AFIX   0
C20   1    0.632596    0.174826    0.286221    11.00000    0.01235    0.01626 =
         0.01389   -0.00096   -0.00013   -0.00140
C21   1    0.579964    0.252954    0.264683    11.00000    0.01575    0.01497 =
         0.01646   -0.00103   -0.00035    0.00055
AFIX  43
H21A  2    0.538733    0.327464    0.270038    11.00000   -1.20000
AFIX   0
C22   1    0.587676    0.222152    0.235506    11.00000    0.01725    0.01881 =
         0.01467    0.00008   -0.00150   -0.00091
AFIX  43
H22A  2    0.552638    0.276139    0.221007    11.00000   -1.20000
AFIX   0
C23   1    0.634589    0.208726    0.317458    11.00000    0.01495    0.01887 =
         0.01470    0.00004    0.00022   -0.00169
H1N2  2    0.698042    0.405545    0.483153    11.00000    0.03096
H2W1  2    0.365899    0.800133    0.501629    11.00000    0.04159
H1W1  2    0.504023    0.721710    0.492582    11.00000    0.03432
H1O3  2    0.579813    0.329837    0.343174    11.00000    0.06272
HKLF 4 1 0 -1 0 -1 0 0 0 0 -1
REM  mo_bks74_0m in Pbca (100K)
REM R1 =  0.0403 for   5011 Fo > 4sig(Fo)  and  0.0489 for all   5751 data
REM    280 parameters refined using      0 restraints
END
WGHT      0.0510      1.7498
REM Highest difference peak  0.408,  deepest hole -0.227,  1-sigma level  0.051
Q1    1   0.6375  0.1921  0.2975  11.00000  0.05    0.41
Q2    1   0.8189  0.6423  0.5797  11.00000  0.05    0.38
Q3    1   0.8324  0.4962  0.5376  11.00000  0.05    0.35
Q4    1   0.8025  0.5620  0.5598  11.00000  0.05    0.32
Q5    1   0.6562  0.1217  0.2808  11.00000  0.05    0.30
Q6    1   0.6045  0.5114  0.4169  11.00000  0.05    0.29
Q7    1   0.6610  0.5110  0.4359  11.00000  0.05    0.27
Q8    1   0.7577  0.5021  0.5218  11.00000  0.05    0.25
Q9    1   0.8923  0.6221  0.5987  11.00000  0.05    0.24
Q10   1   0.5925  0.4479  0.3778  11.00000  0.05    0.24
Q11   1   0.6401  0.0692  0.2443  11.00000  0.05    0.23
Q12   1   0.6671  0.0453  0.2579  11.00000  0.05    0.21
Q13   1   0.9061  0.4564  0.5999  11.00000  0.05    0.20
Q14   1   0.5861  0.3621  0.3602  11.00000  0.05    0.17
Q15   1   0.6638  0.5979  0.4613  11.00000  0.05    0.16
Q16   1   0.6403  0.2764  0.3184  11.00000  0.05    0.16
Q17   1   0.6912  0.1492  0.1782  11.00000  0.05    0.14
Q18   1   0.6133  0.1643  0.2389  11.00000  0.05    0.14
Q19   1   0.9259  0.4700  0.5596  11.00000  0.05    0.14
Q20   1   0.5279  0.4216  0.3784  11.00000  0.05    0.14
;
