# Supplementary material for: 4-Methyl­benzoic acid–N′-[(E)-4-methyl­benzyl­idene]pyridine-4-carbohydrazide–water (1/1/1)
Source: Acta Crystallogr Sect E Struct Rep Online. 2012 Apr 21;68(Pt 5):o1492. doi: 10.1107/S1600536812016868 (PMC3344602; doi:10.1107/S1600536812016868)
Supplement: Supplementary file 2 [file e-68-o1492-Isup2.hkl]

# 
# h,k,l, Fc-squared, Fo-squared, sigma(Fo-squared) and status flag 
# 
data_I
_shelx_title ' mo_bks74_0m in Pbca (100K)' 
_shelx_refln_list_code          4 
_shelx_F_calc_maximum      406.75 
_exptl_crystal_F_000      1664.00 
_reflns_d_resolution_high  0.7090 
 
loop_ 
 _symmetry_equiv_pos_as_xyz 
 'x, y, z' 
 '-x+1/2, -y, z+1/2' 
 '-x, y+1/2, -z+1/2' 
 'x+1/2, -y+1/2, -z' 
 '-x, -y, -z' 
 'x-1/2, y, -z-1/2' 
 'x, -y-1/2, z-1/2' 
 '-x-1/2, y-1/2, z' 
 
_cell_length_a     7.3199 
_cell_length_b    11.6311 
_cell_length_c    45.8748 
_cell_angle_alpha  90.000 
_cell_angle_beta   90.000 
_cell_angle_gamma  90.000 
 
_shelx_F_squared_multiplier     1.000 
 
loop_ 
 _refln_index_h 
 _refln_index_k 
 _refln_index_l 
 _refln_F_squared_calc 
 _refln_F_squared_meas 
 _refln_F_squared_sigma 
 _refln_observed_status 
   2   0   0    10945.18    11440.97    129.40 o 
   4   0   0    16770.55    19120.03    195.07 o 
   6   0   0        7.63        4.91      5.05 o 
   8   0   0     5389.67     5263.18     60.29 o 
  10   0   0      313.61      310.09     24.22 o 
   2   1   0   138084.73   128701.24   1318.69 o 
   4   1   0        0.06        1.17      2.25 o 
   6   1   0      808.55      705.47      9.28 o 
   8   1   0      230.60      247.21      8.48 o 
  10   1   0      629.93      596.86     20.63 o 
   0   2   0    32506.44    31722.11    419.66 o 
   2   2   0    17098.84    17010.15    144.83 o 
   4   2   0     3448.14     3533.74     32.49 o 
   6   2   0      757.29      750.39     12.62 o 
   8   2   0      194.81      202.32      7.25 o 
  10   2   0      193.92      214.83     14.90 o 
   2   3   0      160.02       90.32      3.94 o 
   4   3   0    15354.69    16144.67    123.78 o 
   6   3   0        2.09        7.56      3.05 o 
   8   3   0        1.29        6.98      3.55 o 
  10   3   0      201.71      239.15     14.34 o 
   0   4   0     2032.42     2096.59     27.78 o 
   2   4   0     2997.58     3149.39     32.80 o 
   4   4   0     2353.41     2488.11     28.12 o 
   6   4   0     1830.85     1858.50     21.48 o 
   8   4   0       72.54       81.56      6.07 o 
  10   4   0      697.36      703.63     20.92 o 
   2   5   0     1019.48     1170.62     14.12 o 
   4   5   0      772.87      849.96     23.98 o 
   6   5   0     1070.74     1049.30     16.45 o 
   8   5   0      262.04      241.78     10.12 o 
   0   6   0     9566.52    11258.91    151.62 o 
   2   6   0     6582.53     6657.16     61.27 o 
   4   6   0       19.77       16.02      4.17 o 
   6   6   0     3631.65     3585.99     43.09 o 
   8   6   0       79.34       70.92      7.19 o 
   2   7   0     2532.84     2799.13     32.26 o 
   4   7   0     5501.80     5360.98     53.18 o 
   6   7   0      215.97      218.61      9.13 o 
   8   7   0      460.58      405.13     12.73 o 
   0   8   0     3216.84     3651.81     44.07 o 
   2   8   0        8.38        8.75      3.92 o 
   4   8   0       15.30       11.28      5.58 o 
   6   8   0      138.62      154.01      8.94 o 
   8   8   0      120.15      119.96      9.62 o 
   2   9   0        5.16       18.95      4.29 o 
   4   9   0      421.85      379.35     11.73 o 
   6   9   0     1186.55     1173.13     21.53 o 
   8   9   0      641.91      638.66     18.15 o 
   0  10   0     3233.10     3203.89     46.71 o 
   2  10   0      843.53      827.51     16.36 o 
   4  10   0       86.16       83.07      7.53 o 
   6  10   0        1.30        0.23      5.92 o 
   8  10   0     1206.88     1158.31     25.47 o 
   2  11   0      665.13      598.74     14.56 o 
   4  11   0        0.36       -6.92      7.62 o 
   6  11   0      804.72      789.65     20.47 o 
   0  12   0      272.09      234.75     18.19 o 
   2  12   0      586.86      572.61     16.59 o 
   4  12   0      533.83      560.32     18.65 o 
   6  12   0       19.56       14.77      7.34 o 
   2  13   0     2272.12     2164.04     35.49 o 
   4  13   0      199.43      262.05     12.90 o 
   6  13   0      558.17      609.47     19.62 o 
   0  14   0      840.47      875.05     49.86 o 
   2  14   0       46.76       26.25      9.77 o 
   4  14   0       32.65       21.30      9.06 o 
   2  15   0       16.37       14.03     30.46 o 
   4  15   0      205.45      215.57     18.26 o 
   0  16   0        0.35      -15.56     15.56 o 
   2  16   0      625.14      589.61     32.21 o 
   1   1   1     1113.23     1092.28      9.31 o 
   2   1   1     2861.78     3048.34     18.59 o 
   3   1   1      521.55      517.29      5.15 o 
   4   1   1    12586.90    12990.49     78.30 o 
   5   1   1      210.05      224.28      3.40 o 
   6   1   1      211.00      232.85      3.79 o 
   7   1   1      493.33      482.07      6.35 o 
   8   1   1       24.13       22.55      3.18 o 
   9   1   1        2.61        9.16      3.37 o 
  10   1   1      108.37      110.77      8.29 o 
   0   2   1     4184.46     4337.16     41.33 o 
   1   2   1     3657.02     3935.81     33.79 o 
   2   2   1     5291.92     5558.52     34.64 o 
   3   2   1      279.40      298.78      3.89 o 
   4   2   1      630.34      705.12      6.34 o 
   5   2   1      376.77      371.21      4.23 o 
   6   2   1     1633.82     1666.55     12.20 o 
   7   2   1        3.03        2.28      2.08 o 
   8   2   1      183.34      198.99      5.10 o 
   9   2   1      179.54      169.45      7.10 o 
  10   2   1      168.08      162.74     10.60 o 
   1   3   1      351.35      427.15      4.66 o 
   2   3   1      172.38      278.64     15.29 o 
   3   3   1        1.81       -0.35      1.05 o 
   4   3   1       54.88       49.18      2.24 o 
   5   3   1      613.29      565.41      5.67 o 
   6   3   1      672.49      668.66      7.24 o 
   7   3   1       78.76       76.94      3.49 o 
   8   3   1      273.59      260.51      5.31 o 
   9   3   1       68.06       89.24      5.37 o 
  10   3   1      436.01      430.93     12.07 o 
   0   4   1    10427.11    10402.50     79.52 o 
   1   4   1      682.26      634.84      8.32 o 
   2   4   1        3.49        2.44      1.04 o 
   3   4   1        0.03       -1.17      1.17 o 
   4   4   1      681.98      735.05      8.28 o 
   5   4   1      719.61      727.41      7.96 o 
   6   4   1      385.73      411.74      6.35 o 
   7   4   1        6.77        9.59      2.79 o 
   8   4   1     2250.70     2162.60     18.60 o 
   9   4   1        4.89        8.41      3.35 o 
  10   4   1       14.65       50.74      8.82 o 
   1   5   1     1518.95     1594.54     12.85 o 
   2   5   1       35.01       32.90      2.61 o 
   3   5   1      422.07      435.54      6.22 o 
   4   5   1      117.03      163.93      4.47 o 
   5   5   1       16.89       21.84      2.71 o 
   6   5   1      451.10      483.13      7.76 o 
   7   5   1      702.06      688.01      9.44 o 
   8   5   1     1556.28     1484.08     15.77 o 
   9   5   1       28.40       26.12      3.81 o 
   0   6   1     5555.72     6893.08     74.81 o 
   1   6   1      419.30      473.17      5.33 o 
   2   6   1        7.83        8.68      2.19 o 
   3   6   1      501.50      498.21      7.71 o 
   4   6   1      300.33      343.24      6.44 o 
   5   6   1      220.29      243.11      5.97 o 
   6   6   1      222.78      247.73      7.97 o 
   7   6   1      215.87      218.96      6.42 o 
   8   6   1      591.75      567.99      9.96 o 
   9   6   1      323.87      304.22      9.21 o 
   1   7   1      186.17      242.59      4.42 o 
   2   7   1     2848.06     3342.99     25.20 o 
   3   7   1      100.81      105.16      4.48 o 
   4   7   1      189.72      214.68      5.74 o 
   5   7   1      574.71      590.86      9.22 o 
   6   7   1        0.52        6.03      3.46 o 
   7   7   1       72.40       63.49      4.68 o 
   8   7   1      220.60      236.89      7.80 o 
   9   7   1      462.46      468.82     10.43 o 
   0   8   1       47.69       79.07      4.46 o 
   1   8   1     1027.65      968.57      8.72 o 
   2   8   1       28.49       35.37      3.07 o 
   3   8   1       74.07       64.19      3.96 o 
   4   8   1      417.14      431.44      8.82 o 
   5   8   1      119.98      123.48      5.90 o 
   6   8   1      182.81      185.63      6.61 o 
   7   8   1       16.17       18.53      4.23 o 
   8   8   1      198.19      183.07      7.86 o 
   9   8   1      182.44      197.45      9.79 o 
   1   9   1      132.71      135.73      4.53 o 
   2   9   1       10.59       10.46      2.89 o 
   3   9   1      178.34      196.85      6.85 o 
   4   9   1      148.54      154.83      6.15 o 
   5   9   1       31.73       18.01      4.09 o 
   6   9   1      381.92      363.21      8.87 o 
   7   9   1      435.71      426.96     10.61 o 
   8   9   1       47.54       50.68      5.65 o 
   0  10   1       22.17       33.55      5.01 o 
   1  10   1      142.08      118.08      4.57 o 
   2  10   1      114.27      125.91      5.69 o 
   3  10   1      142.93      140.53      6.08 o 
   4  10   1        2.13        5.74      3.72 o 
   5  10   1       12.39        8.09      4.06 o 
   6  10   1       23.63       14.39      5.26 o 
   7  10   1       17.29       14.83      4.95 o 
   8  10   1       38.86       64.10      6.27 o 
   1  11   1      119.58      112.56      5.49 o 
   2  11   1       86.43       83.97      5.34 o 
   3  11   1       54.18       52.46      4.93 o 
   4  11   1        4.14        2.39      3.92 o 
   5  11   1      274.01      288.13      9.01 o 
   6  11   1       59.02       79.60      6.40 o 
   7  11   1      137.64      135.41      7.84 o 
   0  12   1     1333.25     1277.55     26.58 o 
   1  12   1     1271.48     1177.92     16.54 o 
   2  12   1        0.99       -2.84      4.37 o 
   3  12   1        0.28       -3.97      3.97 o 
   4  12   1       97.97      100.78      6.30 o 
   5  12   1      160.40      167.96      8.01 o 
   6  12   1       93.56      104.30      7.29 o 
   7  12   1      161.44      164.71      8.72 o 
   1  13   1        0.54       -2.81      5.26 o 
   2  13   1       59.35       75.86      6.36 o 
   3  13   1       58.01       73.59      6.48 o 
   4  13   1       57.50       90.23      6.43 o 
   5  13   1        4.88        2.67      4.89 o 
   6  13   1      152.60      184.52      9.55 o 
   0  14   1       10.24       -0.07     19.44 o 
   1  14   1      113.13      110.91     10.48 o 
   2  14   1       15.76        3.56      6.21 o 
   3  14   1        7.11       10.60      6.71 o 
   4  14   1      124.53      136.42      8.88 o 
   5  14   1      323.10      347.07     12.03 o 
   1  15   1       86.24       76.04     11.97 o 
   2  15   1        0.32        2.30      7.08 o 
   3  15   1        0.33       -8.66      8.93 o 
   4  15   1       77.06       87.93      9.14 o 
   0  16   1       22.13       42.24     14.85 o 
   1  16   1       29.94       28.94     10.64 o 
   2  16   1       18.16        8.39      9.64 o 
   1   0   2     9865.40     9802.32     84.67 o 
   2   0   2     9924.52     9915.72     80.26 o 
   3   0   2     1406.83     1411.51     19.51 o 
   4   0   2     1987.55     2045.43     21.07 o 
   5   0   2      559.06      620.87      8.85 o 
   6   0   2        0.16        3.66      2.63 o 
   7   0   2        5.24        9.30      3.06 o 
   8   0   2       14.89       21.33      4.42 o 
   9   0   2      154.91      154.15      8.57 o 
  10   0   2      234.26      219.99     13.40 o 
   1   1   2     2737.41     2628.86     20.73 o 
   2   1   2    28454.21    29494.72    167.88 o 
   3   1   2     1205.99     1165.15      9.45 o 
   4   1   2      229.76      215.31      4.52 o 
   5   1   2        3.42        2.72      1.42 o 
   6   1   2     1198.62     1237.66      9.34 o 
   7   1   2       45.27       45.51      2.91 o 
   8   1   2       17.20       20.57      3.20 o 
   9   1   2        7.51       12.84      3.70 o 
  10   1   2       14.23       38.43      7.21 o 
   0   2   2    47013.76    44119.80    452.54 o 
   1   2   2     4829.84     4768.52     33.80 o 
   2   2   2      344.60      352.25      3.71 o 
   3   2   2     1193.38     1171.62      9.95 o 
   4   2   2      379.03      504.95      5.13 o 
   5   2   2      116.56      114.62      2.70 o 
   6   2   2      870.19      874.98      9.23 o 
   7   2   2        2.27        3.91      2.07 o 
   8   2   2      216.71      211.31      6.03 o 
   9   2   2        5.84       22.26      4.06 o 
  10   2   2      165.46      149.60     10.92 o 
   1   3   2     2701.03     2642.59     17.56 o 
   2   3   2     4854.66     4925.72     77.17 o 
   3   3   2      137.38      163.10      3.16 o 
   4   3   2      946.04     1050.97      7.78 o 
   5   3   2      189.61      210.28      6.42 o 
   6   3   2      191.86      193.82      4.50 o 
   7   3   2      186.24      187.50      4.64 o 
   8   3   2      654.83      620.11      9.31 o 
   9   3   2      121.10      140.83      6.20 o 
  10   3   2      181.42      201.93      9.71 o 
   0   4   2     6978.28     7215.96     56.06 o 
   1   4   2       36.59       67.87      2.50 o 
   2   4   2      602.20      686.37      6.69 o 
   3   4   2      663.27      682.40      6.75 o 
   4   4   2      244.94      189.29      4.70 o 
   5   4   2      443.41      392.05      5.80 o 
   6   4   2       32.30       47.09      3.02 o 
   7   4   2        0.66       -0.22      2.61 o 
   8   4   2       63.71       75.01      4.20 o 
   9   4   2       86.87      100.96      5.41 o 
  10   4   2      949.59      916.94     28.76 o 
   1   5   2        0.29        3.01      1.57 o 
   2   5   2      131.68      154.50      3.50 o 
   3   5   2      393.92      380.93      6.69 o 
   4   5   2     1153.89     1129.70     11.31 o 
   5   5   2       28.47       24.15      2.81 o 
   6   5   2     1271.42     1292.43     12.63 o 
   7   5   2       15.60       21.47      3.41 o 
   8   5   2      129.39      129.05      5.45 o 
   9   5   2        2.46        3.94      3.75 o 
   0   6   2     5248.56     6044.90    100.83 o 
   1   6   2     3611.97     3873.59     23.33 o 
   2   6   2     3683.55     3895.59     29.01 o 
   3   6   2     1158.50     1258.63     11.33 o 
   4   6   2      350.53      391.74      6.84 o 
   5   6   2       35.19       35.85      3.44 o 
   6   6   2      743.44      767.81     10.53 o 
   7   6   2       59.52       57.84      4.61 o 
   8   6   2        6.04       15.53      4.06 o 
   9   6   2       11.44       10.11      4.63 o 
   1   7   2     1541.30     1622.99     12.06 o 
   2   7   2     1470.94     1662.71     13.94 o 
   3   7   2       55.95       84.19      4.01 o 
   4   7   2        2.71       -0.68      2.78 o 
   5   7   2        5.40        4.29      3.30 o 
   6   7   2      728.97      703.86     10.52 o 
   7   7   2       33.76       38.37      4.18 o 
   8   7   2       16.89       13.39      4.18 o 
   9   7   2        0.16        3.46      4.23 o 
   0   8   2     3851.47     4727.32     38.72 o 
   1   8   2       30.87       38.82      2.82 o 
   2   8   2      328.90      438.93      7.13 o 
   3   8   2        1.40        2.37      2.93 o 
   4   8   2       13.65       10.99      3.78 o 
   5   8   2       13.80       14.32      3.74 o 
   6   8   2      392.91      380.22      8.75 o 
   7   8   2      280.40      266.61      8.20 o 
   8   8   2       28.39       19.97      4.64 o 
   9   8   2       95.99       94.54     12.35 o 
   1   9   2       15.49       23.12      3.05 o 
   2   9   2      107.71       85.62      4.22 o 
   3   9   2        1.58        6.01      3.64 o 
   4   9   2        0.17        2.54      3.69 o 
   5   9   2       59.05       63.21      5.25 o 
   6   9   2        0.00        6.02      3.97 o 
   7   9   2      109.44      106.97      6.66 o 
   8   9   2        3.97        3.35      4.55 o 
   0  10   2     2066.95     1847.78     22.18 o 
   1  10   2      144.55      144.21      5.08 o 
   2  10   2       88.33      110.33      5.16 o 
   3  10   2      182.78      181.86      7.59 o 
   4  10   2      365.17      356.04      8.55 o 
   5  10   2      229.52      224.91      9.50 o 
   6  10   2        1.47       -1.20      4.14 o 
   7  10   2       24.81       17.42      4.95 o 
   8  10   2       67.70       61.18      6.29 o 
   1  11   2      425.69      371.99      8.58 o 
   2  11   2      307.11      279.41      8.14 o 
   3  11   2       28.13       24.84      4.34 o 
   4  11   2      291.41      245.76      8.12 o 
   5  11   2      107.49      102.83      6.13 o 
   6  11   2        9.17       17.75      5.04 o 
   7  11   2       75.93       85.46      6.94 o 
   0  12   2      236.79      208.89     12.20 o 
   1  12   2       46.08       56.27      5.56 o 
   2  12   2      360.35      321.49      9.81 o 
   3  12   2       73.26       56.86      5.22 o 
   4  12   2      130.48      132.96      6.91 o 
   5  12   2      318.68      363.02     10.65 o 
   6  12   2       12.76       33.96      5.72 o 
   7  12   2       24.74       25.63      5.67 o 
   1  13   2      266.35      229.12     11.38 o 
   2  13   2      573.55      530.97     11.79 o 
   3  13   2      102.07      112.85      7.36 o 
   4  13   2        4.16        6.62      4.59 o 
   5  13   2        4.32        8.05      5.13 o 
   6  13   2        4.93        1.13      5.15 o 
   0  14   2      105.90       65.08     14.96 o 
   1  14   2        1.57       -6.38      6.38 o 
   2  14   2      242.42      235.76     12.36 o 
   3  14   2      389.68      361.86     12.40 o 
   4  14   2      403.28      466.72     13.49 o 
   5  14   2        0.55       -1.72      5.16 o 
   1  15   2       30.92       26.68      9.79 o 
   2  15   2      170.95      199.96     13.73 o 
   3  15   2      101.67      106.87     10.95 o 
   4  15   2        3.63        4.71      6.77 o 
   0  16   2      248.75      259.36     43.07 o 
   1  16   2       51.07       44.79     10.90 o 
   2  16   2       90.86       80.52     12.57 o 
   1   1   3      295.02      293.26      3.64 o 
   2   1   3   165442.11   152174.50   1409.77 o 
   3   1   3     1452.56     1582.63     11.67 o 
   4   1   3     2603.87     2713.56     18.86 o 
   5   1   3      366.95      338.55      3.91 o 
   6   1   3      998.32     1014.61      7.68 o 
   7   1   3       21.80       17.94      2.08 o 
   8   1   3      265.26      263.36      6.49 o 
   9   1   3       66.78       72.75      5.01 o 
  10   1   3      429.48      422.28     13.30 o 
   0   2   3    62744.10    59288.24    672.84 o 
   1   2   3       11.60        9.39      1.26 o 
   2   2   3    17372.20    17705.83    106.57 o 
   3   2   3     1697.73     1588.98     10.71 o 
   4   2   3     1842.66     2115.69     13.56 o 
   5   2   3       80.21       89.65      2.56 o 
   6   2   3     1127.40     1231.75      8.66 o 
   7   2   3      252.70      249.66      4.52 o 
   8   2   3      155.27      169.14      5.52 o 
   9   2   3      444.13      431.13      9.87 o 
  10   2   3      268.92      244.43     11.26 o 
   1   3   3     1595.28     1746.85     11.84 o 
   2   3   3      473.91      502.43      6.06 o 
   3   3   3     2528.73     2499.22     16.46 o 
   4   3   3     1753.17     1891.97     16.35 o 
   5   3   3      136.95      123.19      2.93 o 
   6   3   3     1578.38     1646.02     13.30 o 
   7   3   3      289.08      298.94      5.75 o 
   8   3   3       20.04       32.10      3.66 o 
   9   3   3       44.26       51.12      4.66 o 
  10   3   3        0.74       16.49      5.77 o 
   0   4   3     3119.40     2945.17     24.73 o 
   1   4   3      936.26     1073.04      9.07 o 
   2   4   3     1096.14     1199.16      9.82 o 
   3   4   3      568.41      557.72      5.98 o 
   4   4   3       65.43       90.48      2.80 o 
   5   4   3      594.83      666.37      7.55 o 
   6   4   3       34.17       48.97      3.04 o 
   7   4   3       15.61       18.81      2.90 o 
   8   4   3      271.94      293.11      6.53 o 
   9   4   3      882.61      834.86     11.31 o 
   1   5   3       36.88       42.51      2.34 o 
   2   5   3      528.21      630.95      6.54 o 
   3   5   3     1617.97     1896.99     18.15 o 
   4   5   3      160.33      101.73      4.00 o 
   5   5   3       12.57        7.66      2.44 o 
   6   5   3        1.36        4.27      2.89 o 
   7   5   3      540.24      568.78      8.73 o 
   8   5   3      846.94      863.46     11.45 o 
   9   5   3      224.81      251.38      7.31 o 
   0   6   3     2521.79     2736.07     27.84 o 
   1   6   3       28.68       52.35      2.47 o 
   2   6   3      920.43      932.66      9.06 o 
   3   6   3      103.02      121.26      3.60 o 
   4   6   3       22.95        7.03      1.79 o 
   5   6   3     1211.65     1234.55     12.16 o 
   6   6   3      207.91      200.21      5.92 o 
   7   6   3      151.31      140.88      5.94 o 
   8   6   3      976.73      978.43     12.80 o 
   9   6   3       21.49       32.27      4.65 o 
   1   7   3       30.74       22.61      2.22 o 
   2   7   3     1193.27     1349.19     12.02 o 
   3   7   3      555.90      521.44      7.43 o 
   4   7   3     1342.07     1340.84     13.15 o 
   5   7   3      153.45      145.50      5.39 o 
   6   7   3       67.69       63.56      4.66 o 
   7   7   3       54.64       47.33      4.79 o 
   8   7   3      810.73      750.26     12.32 o 
   9   7   3        0.05       -2.79      4.40 o 
   0   8   3      806.56      965.35     12.69 o 
   1   8   3       40.15       20.17      2.54 o 
   2   8   3     2303.47     2401.00     19.85 o 
   3   8   3      751.60      798.73     10.09 o 
   4   8   3      351.65      386.87      7.83 o 
   5   8   3       33.49       36.98      4.17 o 
   6   8   3     1088.47     1061.62     14.06 o 
   7   8   3      274.98      272.30      8.25 o 
   8   8   3        8.24        9.47      4.87 o 
   1   9   3       44.06       36.47      3.39 o 
   2   9   3        1.10        5.16      3.01 o 
   3   9   3      783.28      764.06     10.80 o 
   4   9   3      416.23      426.15      9.07 o 
   5   9   3       51.25       55.60      4.97 o 
   6   9   3       28.40       24.93      4.47 o 
   7   9   3      235.10      232.93      8.73 o 
   8   9   3       76.69       82.74      6.41 o 
   0  10   3      721.94      622.70     12.40 o 
   1  10   3      106.76      115.99      4.76 o 
   2  10   3       66.39       69.18      4.32 o 
   3  10   3       24.17       37.33      4.46 o 
   4  10   3       19.46       22.42      4.45 o 
   5  10   3       15.39       21.15      4.28 o 
   6  10   3      227.48      242.77      8.56 o 
   7  10   3      212.90      239.12      9.44 o 
   8  10   3        3.99        3.20      4.63 o 
   1  11   3     1331.87     1309.45     15.13 o 
   2  11   3      285.21      300.00      8.10 o 
   3  11   3      121.51      104.23      5.80 o 
   4  11   3        3.25        4.32      4.02 o 
   5  11   3        1.09       -0.16      4.14 o 
   6  11   3      759.76      776.35     13.73 o 
   7  11   3        3.56        3.27      4.84 o 
   0  12   3     1519.30     1259.01     23.38 o 
   1  12   3       69.77       56.16      5.84 o 
   2  12   3       14.55        6.16      4.67 o 
   3  12   3      324.35      318.68      9.21 o 
   4  12   3     1088.55     1120.15     15.55 o 
   5  12   3      448.33      447.58     11.07 o 
   6  12   3        6.01       12.46      5.19 o 
   7  12   3      104.23      119.18      8.51 o 
   1  13   3      468.25      413.35     14.16 o 
   2  13   3        8.57        3.79      4.93 o 
   3  13   3      170.90      174.81      8.47 o 
   4  13   3      129.00      126.76      7.35 o 
   5  13   3        1.20       -1.53      4.65 o 
   6  13   3      172.22      176.75      9.12 o 
   0  14   3      568.70      539.15     28.74 o 
   1  14   3      272.09      228.08     13.28 o 
   2  14   3       84.32       97.61      9.15 o 
   3  14   3       26.46       21.06      5.91 o 
   4  14   3      469.93      501.62     13.43 o 
   5  14   3       41.71       49.92      6.54 o 
   1  15   3       37.05       47.68     10.75 o 
   2  15   3       71.87       65.66      9.78 o 
   3  15   3      104.25       97.39     10.74 o 
   4  15   3       35.29       11.93      6.73 o 
   0  16   3       72.33       60.05     16.45 o 
   1  16   3      271.50      278.43     18.55 o 
   2  16   3        1.24       -8.00      8.00 o 
   0   0   4     5359.86     5257.53     84.91 o 
   1   0   4     2306.43     2441.68     23.83 o 
   2   0   4    38273.79    37401.02    281.92 o 
   3   0   4      217.82      235.66      4.44 o 
   4   0   4       22.14       21.83      2.06 o 
   5   0   4     1196.65     1173.90     12.28 o 
   6   0   4       13.54       34.99      2.97 o 
   7   0   4        4.05        4.91      2.71 o 
   8   0   4      559.93      567.55     11.05 o 
   9   0   4      716.09      690.22     15.65 o 
  10   0   4       11.02       17.87      9.17 o 
   1   1   4     6035.88     6025.94     38.46 o 
   2   1   4       18.61       14.08      1.38 o 
   3   1   4     3724.26     3745.34     22.12 o 
   4   1   4     5448.96     5612.39     32.38 o 
   5   1   4       27.78       34.49      1.85 o 
   6   1   4       20.93       17.62      1.63 o 
   7   1   4       64.86       69.39      2.98 o 
   8   1   4      136.57      153.08      5.21 o 
   9   1   4       53.84       59.40      4.85 o 
  10   1   4        0.27       10.03      5.45 o 
   0   2   4     1004.46     1117.82     15.34 o 
   1   2   4     2714.30     2580.85     20.08 o 
   2   2   4    88687.59    85605.25    579.79 o 
   3   2   4     1655.52     1736.75     12.42 o 
   4   2   4     3033.57     3182.94     18.07 o 
   5   2   4      350.43      352.22      4.28 o 
   6   2   4     4367.11     4626.23     24.45 o 
   7   2   4       37.19       40.73      2.76 o 
   8   2   4      135.47      142.13      5.43 o 
   9   2   4      483.64      455.38     11.31 o 
  10   2   4      148.00      152.94      8.57 o 
   1   3   4     2991.30     2898.53     18.57 o 
   2   3   4     8735.30     9073.85     66.05 o 
   3   3   4        1.71        4.85      1.33 o 
   4   3   4     6808.31     7061.67     37.65 o 
   5   3   4      433.88      465.72      5.12 o 
   6   3   4      216.19      240.42      4.64 o 
   7   3   4       75.85       82.74      3.70 o 
   8   3   4      812.70      818.70     11.54 o 
   9   3   4        0.34        8.07      3.74 o 
  10   3   4      253.24      271.09     11.79 o 
   0   4   4    42970.77    43055.65    323.26 o 
   1   4   4      228.52      175.43      3.92 o 
   2   4   4     1980.79     2136.42     14.92 o 
   3   4   4      587.91      582.98      6.03 o 
   4   4   4       10.73       -0.22      1.47 o 
   5   4   4      401.21      479.24      6.35 o 
   6   4   4     2206.97     2165.95     16.96 o 
   7   4   4       34.60       43.38      3.45 o 
   8   4   4      951.47      950.19     11.48 o 
   9   4   4      152.38      166.32      5.67 o 
   1   5   4     2586.67     2825.38     20.40 o 
   2   5   4    20405.63    21704.51    131.86 o 
   3   5   4     1215.88     1178.57     10.35 o 
   4   5   4      607.18      545.91      8.91 o 
   5   5   4        3.10        2.00      2.41 o 
   6   5   4     2223.96     2169.82     18.72 o 
   7   5   4       20.88       28.51      3.50 o 
   8   5   4      376.37      397.25      9.78 o 
   9   5   4      292.42      295.24      8.48 o 
   0   6   4     4341.86     4480.30     63.93 o 
   1   6   4      879.64      882.98      7.60 o 
   2   6   4     1544.10     1639.68     12.48 o 
   3   6   4        9.86        5.82      2.04 o 
   4   6   4        3.88        2.10      1.97 o 
   5   6   4       23.35       32.52      3.20 o 
   6   6   4      142.47      157.54      5.45 o 
   7   6   4      316.78      318.42      8.02 o 
   8   6   4     1588.94     1533.96     16.76 o 
   9   6   4       36.80       40.07      6.24 o 
   1   7   4     2569.54     2559.28     16.98 o 
   2   7   4      145.01      110.36      3.77 o 
   3   7   4      536.28      586.59      7.21 o 
   4   7   4      140.26      184.21      5.37 o 
   5   7   4      201.22      189.43      5.99 o 
   6   7   4      155.02      140.20      5.98 o 
   7   7   4      384.77      360.80      8.84 o 
   8   7   4      689.84      665.53     11.62 o 
   9   7   4      439.13      411.20     10.05 o 
   0   8   4       72.35       69.44      6.26 o 
   1   8   4      626.74      610.45      7.50 o 
   2   8   4      268.61      231.20      5.31 o 
   3   8   4     1689.00     1747.80     16.90 o 
   4   8   4      185.29      160.69      5.65 o 
   5   8   4       68.29       64.31      4.65 o 
   6   8   4      176.62      191.19      7.38 o 
   7   8   4      165.28      179.27      6.98 o 
   8   8   4        9.41       12.54      4.42 o 
   1   9   4      110.09      121.82      4.47 o 
   2   9   4      110.78       87.87      4.63 o 
   3   9   4      414.34      403.02      7.72 o 
   4   9   4     1781.35     1822.97     19.80 o 
   5   9   4       46.58       43.76      4.86 o 
   6   9   4      286.45      296.42     11.30 o 
   7   9   4      151.08      164.92      7.46 o 
   8   9   4      324.24      333.33     10.21 o 
   0  10   4     2444.24     2198.46     24.98 o 
   1  10   4        2.42        4.18      3.04 o 
   2  10   4      248.89      288.92      7.11 o 
   3  10   4      602.70      584.26     10.49 o 
   4  10   4       55.48       49.24      4.89 o 
   5  10   4       90.95      105.64      6.33 o 
   6  10   4      424.76      410.52      9.97 o 
   7  10   4        1.03        3.44      4.47 o 
   8  10   4        0.79        5.82      4.86 o 
   1  11   4      165.02      150.03      6.15 o 
   2  11   4       20.66       19.38      4.10 o 
   3  11   4      546.13      519.91      9.99 o 
   4  11   4     1335.96     1324.78     17.10 o 
   5  11   4      127.00      134.92      7.10 o 
   6  11   4        3.57       -0.04      5.74 o 
   7  11   4        0.42       10.59      5.00 o 
   0  12   4      171.55      149.67     11.22 o 
   1  12   4       21.61        1.65      4.93 o 
   2  12   4     1380.58     1329.85     17.99 o 
   3  12   4      205.32      198.70      7.62 o 
   4  12   4       73.41       85.88      5.98 o 
   5  12   4        1.25       -4.41      4.41 o 
   6  12   4      399.09      424.53     11.95 o 
   7  12   4       33.20       30.22      7.97 o 
   1  13   4        4.61       -5.08      5.08 o 
   2  13   4       31.41       43.03      6.02 o 
   3  13   4      303.83      303.21     10.41 o 
   4  13   4       26.63       23.13      5.18 o 
   5  13   4      310.09      334.92     11.49 o 
   6  13   4       78.47       90.66      7.21 o 
   0  14   4      876.87      824.08     34.89 o 
   1  14   4        5.45       -9.04      9.46 o 
   2  14   4      182.64      198.84     10.91 o 
   3  14   4       28.80       22.72      6.97 o 
   4  14   4      173.21      170.12      9.45 o 
   5  14   4       38.83       52.21      6.56 o 
   1  15   4       40.21       30.68     10.43 o 
   2  15   4      184.76      200.15     13.65 o 
   3  15   4       70.73       54.53      9.13 o 
   4  15   4       71.62       51.86      7.64 o 
   0  16   4      291.46      330.43     27.65 o 
   1  16   4       19.23       16.55     10.01 o 
   2  16   4      161.54      178.65     18.36 o 
   1   1   5     1084.92     1107.61     10.94 o 
   2   1   5     6184.47     6422.14     35.05 o 
   3   1   5       20.71        6.82      1.37 o 
   4   1   5     9191.84     9723.62     49.46 o 
   5   1   5      133.72      143.80      2.69 o 
   6   1   5       56.29       64.21      2.13 o 
   7   1   5        1.68        6.98      1.88 o 
   8   1   5      249.27      244.16      6.13 o 
   9   1   5        0.24        3.04      3.87 o 
  10   1   5        0.11       12.21      5.32 o 
   0   2   5    22278.07    21896.62    219.77 o 
   1   2   5      771.02      842.74      7.58 o 
   2   2   5    12316.34    12794.48     84.22 o 
   3   2   5      248.52      291.74      3.78 o 
   4   2   5     6821.93     7129.35     38.07 o 
   5   2   5      380.70      382.03      4.59 o 
   6   2   5      532.55      580.73      5.51 o 
   7   2   5       78.34       88.84      3.20 o 
   8   2   5       21.51       25.02      3.67 o 
   9   2   5       71.61       77.57      5.41 o 
  10   2   5      100.51      130.48      8.26 o 
   1   3   5      732.25      739.62      6.47 o 
   2   3   5     1767.68     1878.18     15.02 o 
   3   3   5     2341.98     2030.74     13.32 o 
   4   3   5     2348.14     2344.38     14.67 o 
   5   3   5      132.95      119.15      2.84 o 
   6   3   5      957.52      961.36      9.22 o 
   7   3   5      194.62      202.52      5.25 o 
   8   3   5       27.72       35.39      3.93 o 
   9   3   5      102.21      130.03      8.45 o 
  10   3   5       32.84       45.86      8.27 o 
   0   4   5     2187.87     2141.55     18.91 o 
   1   4   5     1006.72      959.83      8.68 o 
   2   4   5     2852.19     2990.04     20.51 o 
   3   4   5        0.40        0.98      1.03 o 
   4   4   5       26.69       18.05      1.73 o 
   5   4   5     3662.98     3746.32     25.80 o 
   6   4   5      327.34      368.73      6.07 o 
   7   4   5        3.65        3.89      2.77 o 
   8   4   5      941.66      889.69     11.81 o 
   9   4   5      162.33      162.74      5.67 o 
   1   5   5      172.36      219.26      3.97 o 
   2   5   5     1633.01     1880.54     13.87 o 
   3   5   5     1928.50     2103.20     20.41 o 
   4   5   5      477.51      547.08     10.38 o 
   5   5   5      133.44      143.35      4.29 o 
   6   5   5     1019.44     1040.17     11.08 o 
   7   5   5     1586.66     1545.71     17.62 o 
   8   5   5      125.54      119.65      5.69 o 
   9   5   5        1.88        9.81      3.77 o 
   0   6   5      880.89      873.63     17.20 o 
   1   6   5      389.86      385.78      5.97 o 
   2   6   5     1718.94     1783.50     13.29 o 
   3   6   5      438.29      397.26      6.36 o 
   4   6   5      801.47      640.51     70.12 o 
   5   6   5      393.83      435.10      7.32 o 
   6   6   5      336.98      359.08      7.10 o 
   7   6   5       31.17       39.96      4.27 o 
   8   6   5     2513.99     2388.44     24.56 o 
   9   6   5     1175.97     1085.46     15.35 o 
   1   7   5     1286.19     1294.08     10.26 o 
   2   7   5     2921.22     3420.12     24.50 o 
   3   7   5      258.24      286.85      5.88 o 
   4   7   5     4133.67     4158.48     30.41 o 
   5   7   5      506.68      500.27      8.68 o 
   6   7   5       25.26       27.67      4.12 o 
   7   7   5      182.01      175.22      7.06 o 
   8   7   5       54.47       58.81      5.01 o 
   9   7   5        6.50       14.75      4.73 o 
   0   8   5      102.16      123.09      5.41 o 
   1   8   5     1333.24     1303.68     11.58 o 
   2   8   5        9.05        7.84      2.26 o 
   3   8   5      569.53      522.75      8.28 o 
   4   8   5      122.66      139.47      5.37 o 
   5   8   5       36.99       40.13      4.22 o 
   6   8   5      300.17      318.14      8.94 o 
   7   8   5       86.22       85.77      5.87 o 
   8   8   5       29.74       39.23      4.89 o 
   1   9   5       12.67        7.45      2.88 o 
   2   9   5      493.91      460.40      8.02 o 
   3   9   5      112.65      125.65      5.24 o 
   4   9   5     1180.70     1214.67     15.39 o 
   5   9   5      161.85      175.69      7.09 o 
   6   9   5       33.71       32.62      4.83 o 
   7   9   5       48.19       59.59      5.31 o 
   8   9   5        0.44        4.84      4.53 o 
   0  10   5      520.38      399.69      9.86 o 
   1  10   5       73.10       73.98      4.34 o 
   2  10   5      308.34      290.81      7.15 o 
   3  10   5      134.48      111.74      5.95 o 
   4  10   5        4.24        0.69      3.87 o 
   5  10   5       79.62       78.52      6.01 o 
   6  10   5       36.44       27.47      4.94 o 
   7  10   5       59.31       63.41      6.00 o 
   8  10   5       28.41       44.18      5.85 o 
   1  11   5       16.80       20.07      4.13 o 
   2  11   5     1065.12      942.39     13.01 o 
   3  11   5        4.06       14.84      4.35 o 
   4  11   5       94.50      107.92      6.27 o 
   5  11   5       53.86       52.81      6.41 o 
   6  11   5       47.24       32.94      5.39 o 
   7  11   5      112.68      125.95      7.72 o 
   0  12   5      144.11      108.32     10.92 o 
   1  12   5       91.29       77.08      6.19 o 
   2  12   5        0.75       -3.32      4.37 o 
   3  12   5      493.07      487.01     10.10 o 
   4  12   5      200.65      199.86      8.25 o 
   5  12   5       63.40       69.43      6.24 o 
   6  12   5        0.77        6.29      5.20 o 
   1  13   5      412.43      398.40     12.80 o 
   2  13   5      334.18      389.39     11.44 o 
   3  13   5      203.89      229.55      9.27 o 
   4  13   5        9.47        0.67      4.53 o 
   5  13   5      261.46      309.27     10.59 o 
   6  13   5      143.02      141.62      8.43 o 
   0  14   5      618.73      559.85     31.21 o 
   1  14   5      547.08      569.52     18.16 o 
   2  14   5       51.50       42.41      7.14 o 
   3  14   5        5.14       -1.83      5.88 o 
   4  14   5       78.31       75.51      7.63 o 
   5  14   5       64.06       66.64      6.96 o 
   1  15   5      116.06      145.68     13.82 o 
   2  15   5       60.61       52.38      9.39 o 
   3  15   5        6.16        1.95      7.66 o 
   4  15   5       79.67       97.86      9.80 o 
   0  16   5     1121.10     1292.94     46.37 o 
   1  16   5        4.33       -8.56      8.56 o 
   2  16   5      251.12      290.53     31.29 o 
   0   0   6    17591.52    16779.60    221.47 o 
   1   0   6     2288.00     2237.88     23.49 o 
   2   0   6       50.31       61.54      2.36 o 
   3   0   6     3016.30     3217.16     25.18 o 
   4   0   6     5225.86     5644.33     41.05 o 
   5   0   6      187.20      226.07      4.87 o 
   6   0   6     1077.55     1141.35     12.45 o 
   7   0   6       81.33       82.24      4.38 o 
   8   0   6     1242.93     1173.60     17.26 o 
   9   0   6       77.72       83.19      7.49 o 
  10   0   6      116.70      127.74     15.00 o 
   1   1   6      702.98      699.46      6.56 o 
   2   1   6        2.88       -0.77      0.77 o 
   3   1   6     1230.22     1315.88      8.34 o 
   4   1   6     6663.88     6834.98     34.84 o 
   5   1   6       15.03       25.81      1.70 o 
   6   1   6      187.47      185.07      3.25 o 
   7   1   6      462.37      470.09      6.29 o 
   8   1   6        0.05        2.51      2.80 o 
   9   1   6        0.02        5.09      4.74 o 
  10   1   6       85.85       94.61      8.04 o 
   0   2   6    15078.47    15101.25    128.35 o 
   1   2   6     1971.67     2088.57     15.27 o 
   2   2   6    13933.34    13583.08    112.43 o 
   3   2   6     2273.10     2321.42     14.75 o 
   4   2   6     2391.03     2608.32     16.01 o 
   5   2   6        3.61       -1.44      1.44 o 
   6   2   6        9.73       16.63      2.32 o 
   7   2   6        2.04        3.11      1.99 o 
   8   2   6      465.63      477.98      9.32 o 
   9   2   6       85.91       91.51      4.83 o 
  10   2   6      202.84      215.47      9.46 o 
   1   3   6     2908.36     2984.99     22.13 o 
   2   3   6      288.37      324.34      4.89 o 
   3   3   6      887.81      956.83      7.64 o 
   4   3   6     3382.82     3837.56     22.33 o 
   5   3   6      442.44      428.52      5.30 o 
   6   3   6       24.86       24.79      2.68 o 
   7   3   6     1155.82     1176.01     12.41 o 
   8   3   6      201.71      205.16      6.87 o 
   9   3   6      111.60      125.58      5.90 o 
  10   3   6      118.91      119.39      8.78 o 
   0   4   6        8.55        4.50      2.10 o 
   1   4   6       90.01       95.49      2.78 o 
   2   4   6     2942.40     3246.15     21.95 o 
   3   4   6       46.37       44.35      2.39 o 
   4   4   6      801.97      904.52      8.35 o 
   5   4   6        1.00        4.19      1.80 o 
   6   4   6       95.99      110.01      3.99 o 
   7   4   6       89.65       84.34      4.12 o 
   8   4   6       45.19       42.93      4.08 o 
   9   4   6        0.01        3.97      3.43 o 
   1   5   6      555.41      579.02      5.81 o 
   2   5   6      343.18      385.16      4.75 o 
   3   5   6     1277.68     1307.23     12.65 o 
   4   5   6      324.47      364.82      7.42 o 
   5   5   6        0.84        1.58      2.32 o 
   6   5   6       25.55       26.38      3.19 o 
   7   5   6      358.91      380.41      7.66 o 
   8   5   6      138.76      146.20      6.57 o 
   9   5   6      385.85      359.83      8.45 o 
   0   6   6      144.63      147.41      6.09 o 
   1   6   6      709.26      739.97      6.98 o 
   2   6   6       47.05      104.77      4.49 o 
   3   6   6      213.04      213.15      4.34 o 
   4   6   6      256.50      286.38      7.84 o 
   5   6   6      722.06      793.55      9.79 o 
   6   6   6     2012.54     2032.49     19.01 o 
   7   6   6      262.65      272.99      7.88 o 
   8   6   6       27.10       35.77      4.69 o 
   9   6   6      545.51      535.56     10.70 o 
   1   7   6      131.92      138.77      3.56 o 
   2   7   6       97.25      163.81      4.28 o 
   3   7   6      770.10      781.49      9.32 o 
   4   7   6     1605.24     1753.22     15.89 o 
   5   7   6        8.79        8.91      3.25 o 
   6   7   6      177.19      178.72      6.94 o 
   7   7   6        0.37        3.39      3.87 o 
   8   7   6      706.93      693.09     12.17 o 
   9   7   6      542.93      521.15     11.50 o 
   0   8   6       47.56       68.96      4.45 o 
   1   8   6      834.63      817.48      8.54 o 
   2   8   6       47.73       41.29      3.41 o 
   3   8   6      147.85      143.32      5.22 o 
   4   8   6      111.33      128.09      5.00 o 
   5   8   6      365.00      345.30      8.00 o 
   6   8   6      268.31      261.76      8.27 o 
   7   8   6       15.54       10.80      4.22 o 
   8   8   6      301.12      289.97      9.04 o 
   1   9   6      561.08      562.45      8.15 o 
   2   9   6      653.25      639.14      9.37 o 
   3   9   6       77.77       95.11      4.83 o 
   4   9   6      842.32      879.06     12.82 o 
   5   9   6      336.53      329.91      8.92 o 
   6   9   6      281.01      282.23      8.89 o 
   7   9   6      238.25      241.15      8.82 o 
   8   9   6       33.29       31.83      5.10 o 
   0  10   6      218.66      339.91      9.43 o 
   1  10   6     1090.71     1002.34     11.55 o 
   2  10   6      191.41      153.04      5.74 o 
   3  10   6      595.15      523.03     10.01 o 
   4  10   6       35.54       32.36      4.81 o 
   5  10   6      561.16      538.26     11.41 o 
   6  10   6       27.92       20.73      4.97 o 
   7  10   6      273.37      281.29      9.55 o 
   8  10   6      360.78      338.00     11.08 o 
   1  11   6      433.57      351.49      8.08 o 
   2  11   6      193.12      144.57      6.64 o 
   3  11   6       75.01       87.88      5.88 o 
   4  11   6       90.77       82.79      5.92 o 
   5  11   6      178.01      155.01      8.61 o 
   6  11   6        9.71        2.97      4.64 o 
   7  11   6      137.91      133.03      7.80 o 
   0  12   6        3.24        2.16      7.05 o 
   1  12   6      224.34      183.41      8.13 o 
   2  12   6       21.77       17.07      4.86 o 
   3  12   6       58.03       65.18      5.48 o 
   4  12   6       53.47       74.88      7.13 o 
   5  12   6       74.16       71.60      6.19 o 
   6  12   6        8.76       10.24      4.88 o 
   1  13   6       18.95       16.99      6.87 o 
   2  13   6      763.16      751.89     15.82 o 
   3  13   6      194.03      168.51      8.33 o 
   4  13   6       19.97       16.47      4.98 o 
   5  13   6       96.68      113.06      7.41 o 
   6  13   6      497.41      567.81     13.47 o 
   0  14   6       16.63        8.68     12.20 o 
   1  14   6      190.25      155.55     11.81 o 
   2  14   6        2.76       -5.25      6.56 o 
   3  14   6      168.46      183.62     10.15 o 
   4  14   6      217.45      224.62     11.21 o 
   5  14   6      152.70      176.39      8.83 o 
   1  15   6      103.39      112.27     12.80 o 
   2  15   6       32.88       36.32      9.72 o 
   3  15   6      184.54      173.44     11.80 o 
   4  15   6     1005.32     1029.62     27.43 o 
   0  16   6      343.76      384.86     29.43 o 
   1  16   6       14.13        5.11      9.38 o 
   2  16   6      602.33      680.51     29.18 o 
   1   1   7      298.47      289.91      3.61 o 
   2   1   7        4.01        2.59      0.96 o 
   3   1   7       43.66       41.94      1.55 o 
   4   1   7    12477.94    13511.23     67.86 o 
   5   1   7      109.96      125.20      3.18 o 
   6   1   7       10.83       14.35      1.85 o 
   7   1   7      521.14      516.79      6.68 o 
   8   1   7        3.55        6.62      3.07 o 
   9   1   7      120.12      131.83      9.43 o 
  10   1   7       58.92       85.07      7.85 o 
   0   2   7    17222.52    17514.46    148.41 o 
   1   2   7      735.40      775.09      8.66 o 
   2   2   7     6142.89     6254.74     41.93 o 
   3   2   7      105.45      101.25      2.26 o 
   4   2   7     6004.60     6220.68     34.52 o 
   5   2   7      103.40      108.40      2.92 o 
   6   2   7     1743.84     1780.57     13.72 o 
   7   2   7        8.79       10.22      2.13 o 
   8   2   7      100.42      120.57      5.32 o 
   9   2   7        3.50        6.74      3.72 o 
  10   2   7       17.61       31.42      5.70 o 
   1   3   7      558.18      563.73      5.88 o 
   2   3   7     1083.00     1220.35     11.89 o 
   3   3   7       72.95       68.13      2.13 o 
   4   3   7    23251.07    25133.51    130.58 o 
   5   3   7     1212.67     1264.49     10.38 o 
   6   3   7       27.09       22.71      2.67 o 
   7   3   7      483.86      503.53      7.56 o 
   8   3   7        0.48        3.31      3.24 o 
   9   3   7      165.93      167.14      7.46 o 
  10   3   7      113.42      114.55      9.48 o 
   0   4   7     4816.02     5060.34     61.87 o 
   1   4   7      121.54      201.29      4.45 o 
   2   4   7     2759.48     2949.89     21.99 o 
   3   4   7     1098.69     1238.93     10.02 o 
   4   4   7       24.09       19.39      2.75 o 
   5   4   7       51.09       56.26      3.11 o 
   6   4   7      911.34      904.87      9.78 o 
   7   4   7      870.32      837.77     10.15 o 
   8   4   7        4.46        5.21      3.42 o 
   9   4   7      675.02      650.36      9.79 o 
   1   5   7     1451.20     1576.37     11.16 o 
   2   5   7     1469.27     1641.17     12.03 o 
   3   5   7      180.18      206.43      4.35 o 
   4   5   7      130.50       82.69      4.20 o 
   5   5   7       93.74       91.01      3.88 o 
   6   5   7        1.08        3.26      3.48 o 
   7   5   7      202.38      193.79      6.08 o 
   8   5   7     1475.75     1363.34     17.00 o 
   9   5   7      247.27      249.46      7.53 o 
   0   6   7    11393.58    12601.07    110.73 o 
   1   6   7      747.70      715.03      6.84 o 
   2   6   7      554.17      587.39      6.56 o 
   3   6   7      100.38      110.14      3.37 o 
   4   6   7      123.13       88.17      4.66 o 
   5   6   7      141.88      154.02      5.06 o 
   6   6   7     1949.55     1960.96     20.41 o 
   7   6   7     1654.68     1597.72     17.45 o 
   8   6   7      314.96      294.25      8.52 o 
   9   6   7       24.94       37.07      4.79 o 
   1   7   7      236.97      249.16      4.48 o 
   2   7   7      391.32      286.40      5.15 o 
   3   7   7       99.57      102.62      4.22 o 
   4   7   7      227.20      241.47      6.10 o 
   5   7   7        4.31        4.73      3.07 o 
   6   7   7     1567.11     1540.79     17.80 o 
   7   7   7       59.54       73.17      5.36 o 
   8   7   7       12.53       13.57      4.30 o 
   9   7   7       19.15       32.02      5.24 o 
   0   8   7        8.95       44.95      4.20 o 
   1   8   7       10.27       12.51      2.35 o 
   2   8   7      467.80      533.34      7.79 o 
   3   8   7      254.25      244.24      6.18 o 
   4   8   7      277.03      284.08      6.64 o 
   5   8   7      454.42      450.93      8.83 o 
   6   8   7     1501.79     1468.54     17.89 o 
   7   8   7      103.22      105.26      6.22 o 
   8   8   7       71.75       82.67      5.75 o 
   1   9   7       24.99       25.50      3.28 o 
   2   9   7       15.61        5.06      3.37 o 
   3   9   7      273.38      262.96      6.93 o 
   4   9   7      222.65      208.83      7.31 o 
   5   9   7      158.62      184.22      7.23 o 
   6   9   7       93.15      101.12      6.17 o 
   7   9   7      196.77      184.25      7.95 o 
   8   9   7        2.17        4.67      4.31 o 
   0  10   7     1448.29     1398.30     20.03 o 
   1  10   7       65.16       53.55      4.28 o 
   2  10   7      140.66      104.87      5.14 o 
   3  10   7        6.01        3.47      3.79 o 
   4  10   7        0.06       -2.73      3.85 o 
   5  10   7      231.22      207.75      8.38 o 
   6  10   7       35.95       26.58      5.21 o 
   7  10   7       17.33       24.36      4.98 o 
   8  10   7       53.18       49.25      5.92 o 
   1  11   7      169.10      158.67      6.76 o 
   2  11   7     1054.37      954.95     13.52 o 
   3  11   7      105.90       83.19      5.73 o 
   4  11   7      453.73      436.04     10.69 o 
   5  11   7       18.80       17.33      5.04 o 
   6  11   7       13.61        8.86      4.79 o 
   7  11   7        0.02       -0.03      5.26 o 
   0  12   7     1018.48      992.45     45.91 o 
   1  12   7       78.08       65.82      6.04 o 
   2  12   7      220.63      210.21      8.42 o 
   3  12   7       19.10       14.28      4.45 o 
   4  12   7        0.29        4.85      4.49 o 
   5  12   7       59.94       50.32      5.85 o 
   6  12   7      186.70      190.40      8.71 o 
   1  13   7      143.36      145.33     10.05 o 
   2  13   7      208.29      198.32      9.14 o 
   3  13   7        2.14        1.60      4.98 o 
   4  13   7      734.05      745.60     13.81 o 
   5  13   7       34.38       36.45      5.73 o 
   6  13   7      466.39      503.17     13.26 o 
   0  14   7      224.13      236.63     22.37 o 
   1  14   7       47.93       18.67      7.79 o 
   2  14   7       10.60        0.05      6.75 o 
   3  14   7       10.44        5.00      5.90 o 
   4  14   7       33.42       34.46      6.97 o 
   5  14   7       38.27       36.08      5.91 o 
   1  15   7        0.27       -8.29      8.29 o 
   2  15   7       30.25       37.39     10.02 o 
   3  15   7        7.61       -5.70      7.75 o 
   4  15   7       97.18      104.97      8.92 o 
   0  16   7        4.73        6.52     14.14 o 
   1  16   7       25.43        8.81      9.45 o 
   0   0   8     5600.44     5277.82     60.45 o 
   1   0   8     5359.21     5477.74     47.95 o 
   2   0   8    10221.71    10219.69     92.11 o 
   3   0   8     1877.55     1848.92     16.08 o 
   4   0   8     4898.86     5013.65     35.57 o 
   5   0   8      578.37      583.44      8.78 o 
   6   0   8     7788.93     8044.48     60.32 o 
   7   0   8       35.12       41.38      4.36 o 
   8   0   8      449.55      437.97     10.48 o 
   9   0   8       65.82       73.39      7.36 o 
  10   0   8      233.48      213.05     17.43 o 
   1   1   8       86.05       87.47      3.71 o 
   2   1   8     3595.48     3814.08     24.78 o 
   3   1   8       11.07       21.51      1.31 o 
   4   1   8     5882.49     6344.05     33.43 o 
   5   1   8      223.24      238.24      3.62 o 
   6   1   8       32.62       31.51      2.21 o 
   7   1   8      434.18      440.92      7.09 o 
   8   1   8      489.71      495.58      8.07 o 
   9   1   8        1.61        8.44      4.53 o 
  10   1   8      394.76      401.52     12.58 o 
   0   2   8      681.17      564.72      8.22 o 
   1   2   8     1441.86     1477.42     10.87 o 
   2   2   8     3055.07     2945.27     21.07 o 
   3   2   8        8.59        1.84      1.06 o 
   4   2   8     6457.33     6599.12     38.42 o 
   5   2   8      219.73      223.83      4.09 o 
   6   2   8      159.79      172.19      4.22 o 
   7   2   8       68.26       67.38      3.26 o 
   8   2   8       31.88       35.63      3.81 o 
   9   2   8      107.48      113.93      7.15 o 
  10   2   8       36.51       48.59      6.70 o 
   1   3   8     1354.75     1380.13     11.07 o 
   2   3   8       53.39       46.34      2.30 o 
   3   3   8      376.57      416.42      4.60 o 
   4   3   8      125.40      178.14      5.15 o 
   5   3   8      125.70      120.39      3.56 o 
   6   3   8      462.67      478.85      7.13 o 
   7   3   8       17.20       26.26      3.19 o 
   8   3   8       97.01       96.22      5.13 o 
   9   3   8       70.26       76.39      6.14 o 
  10   3   8       84.82      102.03      6.36 o 
   0   4   8    18702.45    18096.55    143.80 o 
   1   4   8     3336.34     3563.07     25.81 o 
   2   4   8      648.86      688.67      7.94 o 
   3   4   8      153.90      122.35      3.33 o 
   4   4   8     5968.25     6064.85     41.18 o 
   5   4   8     1656.08     1621.52     14.61 o 
   6   4   8      574.48      548.89      7.78 o 
   7   4   8        2.09        6.06      2.92 o 
   8   4   8     1967.30     1819.04     18.41 o 
   9   4   8       26.10       33.33      3.91 o 
   1   5   8      373.60      377.21      4.61 o 
   2   5   8     2685.56     2964.48     21.31 o 
   3   5   8       37.19       53.41      2.74 o 
   4   5   8       68.81       52.28      3.37 o 
   5   5   8      703.74      675.23      8.69 o 
   6   5   8     2598.98     2552.09     21.10 o 
   7   5   8        0.15       -0.84      3.13 o 
   8   5   8     1577.24     1519.01     17.47 o 
   9   5   8       85.69      105.54      6.04 o 
   0   6   8     7781.44     8874.49     79.49 o 
   1   6   8      230.93      212.00      3.67 o 
   2   6   8      558.02      480.90      5.62 o 
   3   6   8      707.18      670.51      8.45 o 
   4   6   8     2709.38     2821.95     26.20 o 
   5   6   8      115.03      124.16      4.74 o 
   6   6   8      433.51      440.68      8.32 o 
   7   6   8      153.32      170.92      6.34 o 
   8   6   8       19.58       17.10      4.84 o 
   9   6   8      174.25      158.25      6.85 o 
   1   7   8      507.05      541.59      6.28 o 
   2   7   8     3402.41     3363.05     22.69 o 
   3   7   8      707.06      710.95      9.18 o 
   4   7   8     6613.08     6699.57     45.73 o 
   5   7   8      291.58      288.68      6.61 o 
   6   7   8      736.93      727.23     11.00 o 
   7   7   8     2191.50     2120.96     23.14 o 
   8   7   8       13.55        8.55      4.37 o 
   9   7   8       48.86       52.64      5.51 o 
   0   8   8     3133.84     3429.24     31.27 o 
   1   8   8      569.09      538.47      6.83 o 
   2   8   8     5400.26     5311.54     39.88 o 
   3   8   8      592.34      597.05      8.62 o 
   4   8   8      268.09      253.30      6.48 o 
   5   8   8      370.98      358.48      7.95 o 
   6   8   8     2366.70     2341.51     27.49 o 
   7   8   8       23.05       29.79      4.72 o 
   8   8   8      111.94      122.83      8.25 o 
   1   9   8      433.38      404.66      7.17 o 
   2   9   8      451.47      551.91      8.89 o 
   3   9   8      312.65      284.24      7.03 o 
   4   9   8      666.08      641.05      9.96 o 
   5   9   8     1428.73     1344.88     16.88 o 
   6   9   8       29.66       37.92      4.82 o 
   7   9   8      253.43      238.07      8.76 o 
   8   9   8        9.40       11.66      4.65 o 
   0  10   8      161.36      171.07      7.96 o 
   1  10   8      131.83      142.78      5.60 o 
   2  10   8       44.97       22.23      3.81 o 
   3  10   8        9.45        6.24      3.62 o 
   4  10   8        9.60        6.98      4.04 o 
   5  10   8      737.78      719.70     13.18 o 
   6  10   8        0.18       -2.99      4.52 o 
   7  10   8       53.59       57.24      6.12 o 
   8  10   8       22.11       19.00      5.18 o 
   1  11   8      252.13      231.20      7.68 o 
   2  11   8     1008.34      933.28     12.31 o 
   3  11   8      797.03      793.46     13.86 o 
   4  11   8      143.48      154.30      7.56 o 
   5  11   8        1.89       -0.07      4.51 o 
   6  11   8       10.66        7.56      4.98 o 
   7  11   8        2.86       16.95      5.28 o 
   0  12   8      236.18      209.00     13.07 o 
   1  12   8        6.38        7.00      4.44 o 
   2  12   8      268.43      253.55      9.55 o 
   3  12   8       60.59       57.24      5.68 o 
   4  12   8        5.57        3.76      4.68 o 
   5  12   8      448.95      425.45     10.93 o 
   6  12   8        0.23        4.38      4.83 o 
   1  13   8        1.69       -5.58      5.58 o 
   2  13   8       12.37        4.88      5.10 o 
   3  13   8      153.84      158.25      9.24 o 
   4  13   8      181.52      212.78      8.84 o 
   5  13   8      282.78      275.57     10.21 o 
   6  13   8      411.77      430.97     12.33 o 
   0  14   8     2123.17     2109.81     73.09 o 
   1  14   8      488.58      428.12     17.49 o 
   2  14   8      463.24      503.02     15.91 o 
   3  14   8       95.15       82.36      7.98 o 
   4  14   8       62.09       66.15      7.93 o 
   5  14   8       17.91       11.18      5.44 o 
   1  15   8       16.53        1.56      8.82 o 
   2  15   8      552.81      545.74     21.80 o 
   3  15   8      409.97      403.25     18.25 o 
   0  16   8      410.39      424.90     28.77 o 
   1  16   8      435.98      483.69     27.05 o 
   1   1   9      365.66      340.71      3.89 o 
   2   1   9      489.58      375.11      4.49 o 
   3   1   9       23.88       33.30      1.53 o 
   4   1   9      428.08      386.75      4.14 o 
   5   1   9      382.84      378.51      5.25 o 
   6   1   9      259.69      266.75      4.52 o 
   7   1   9      237.92      251.83      5.66 o 
   8   1   9       19.16       27.58      3.52 o 
   9   1   9        7.29       12.13      4.53 o 
  10   1   9      201.19      214.94      9.49 o 
   0   2   9      109.04      191.47      5.98 o 
   1   2   9     4956.85     5019.21     32.73 o 
   2   2   9    10460.19    10672.13     70.82 o 
   3   2   9        1.92        4.29      1.04 o 
   4   2   9       75.36       58.82      2.19 o 
   5   2   9     1084.23     1165.81      9.35 o 
   6   2   9     3564.12     3661.91     23.28 o 
   7   2   9      188.73      195.25      4.73 o 
   8   2   9      203.56      205.66      6.78 o 
   9   2   9       40.55       44.70      6.03 o 
  10   2   9      106.23      110.28      9.78 o 
   1   3   9        9.22        8.34      1.47 o 
   2   3   9      222.58      290.24      4.78 o 
   3   3   9      502.27      519.90      4.84 o 
   4   3   9     4093.16     4194.82     25.23 o 
   5   3   9      218.64      220.66      4.73 o 
   6   3   9     2583.27     2640.24     20.63 o 
   7   3   9       32.97       24.02      3.41 o 
   8   3   9       12.57       13.52      3.53 o 
   9   3   9        1.12       -1.68      4.29 o 
  10   3   9      230.32      246.53      9.61 o 
   0   4   9    10397.87    11150.03     89.84 o 
   1   4   9     2732.05     2934.86     22.81 o 
   2   4   9      433.68      505.17      6.42 o 
   3   4   9      486.83      483.95      5.71 o 
   4   4   9       16.39       17.04      2.94 o 
   5   4   9       34.02       36.40      2.81 o 
   6   4   9     1392.07     1430.04     13.64 o 
   7   4   9      199.14      216.22      6.28 o 
   8   4   9      240.26      239.18      6.77 o 
   9   4   9      269.34      260.27      7.10 o 
   1   5   9       60.86       76.40      2.31 o 
   2   5   9      808.74      887.14      8.83 o 
   3   5   9        7.17       10.89      1.89 o 
   4   5   9     1116.31     1256.59     16.25 o 
   5   5   9      151.39      157.85      5.05 o 
   6   5   9      237.46      265.59      6.47 o 
   7   5   9       75.70       88.88      4.81 o 
   8   5   9       24.35       45.14      4.48 o 
   9   5   9       12.31       15.76      4.20 o 
   0   6   9      345.61      479.00     13.89 o 
   1   6   9     3063.61     3123.46     18.96 o 
   2   6   9      658.15      703.76      7.49 o 
   3   6   9      142.29      135.55      4.47 o 
   4   6   9       56.72       60.19      3.87 o 
   5   6   9       54.84       62.68      3.82 o 
   6   6   9       83.25       91.65      4.92 o 
   7   6   9      199.75      199.45      6.73 o 
   8   6   9       85.69       83.02      5.97 o 
   9   6   9        0.04       11.14      4.30 o 
   1   7   9       72.29      108.38      3.26 o 
   2   7   9        2.73        2.47      2.16 o 
   3   7   9      333.85      284.64      6.20 o 
   4   7   9     3088.62     2988.05     23.52 o 
   5   7   9     1508.41     1458.91     15.18 o 
   6   7   9      121.73      133.03      5.83 o 
   7   7   9      362.43      358.11      9.06 o 
   8   7   9      473.32      472.33     11.04 o 
   9   7   9        9.80       10.60      4.48 o 
   0   8   9     4721.01     4608.15     40.08 o 
   1   8   9       24.24       23.87      2.69 o 
   2   8   9     1079.60     1147.97     16.47 o 
   3   8   9       99.50       90.47      4.40 o 
   4   8   9     2330.52     2286.07     19.77 o 
   5   8   9       13.60       22.59      3.82 o 
   6   8   9     2461.66     2478.56     25.59 o 
   7   8   9      801.79      765.40     12.84 o 
   8   8   9       48.31       46.31      5.85 o 
   1   9   9     3477.55     3431.39     26.01 o 
   2   9   9      432.85      515.89      9.23 o 
   3   9   9     1321.91     1157.26     13.19 o 
   4   9   9     1002.20      893.59     11.79 o 
   5   9   9      139.82      120.28      6.31 o 
   6   9   9      450.73      446.64     10.18 o 
   7   9   9       24.29       23.77      4.96 o 
   8   9   9      168.04      157.13      7.76 o 
   0  10   9      201.99      196.56      9.00 o 
   1  10   9     2652.95     2461.26     21.70 o 
   2  10   9      583.28      606.08      9.59 o 
   3  10   9     2818.05     2729.11     23.95 o 
   4  10   9      390.26      356.26      9.57 o 
   5  10   9       34.53       56.00      5.55 o 
   6  10   9      695.26      647.01     13.00 o 
   7  10   9       40.16       49.98      6.06 o 
   8  10   9       48.29       38.44      5.72 o 
   1  11   9      747.70      694.37     11.56 o 
   2  11   9        8.32       18.67      4.05 o 
   3  11   9       61.51       75.83      5.67 o 
   4  11   9        4.90       -4.32      4.32 o 
   5  11   9      797.13      836.48     14.70 o 
   6  11   9      298.09      300.86     10.53 o 
   7  11   9      683.70      681.24     13.41 o 
   0  12   9        3.66       -6.14     10.39 o 
   1  12   9        0.84       -1.56      4.33 o 
   2  12   9      200.92      212.56      8.93 o 
   3  12   9      201.40      248.20      9.15 o 
   4  12   9       24.45       22.21      5.31 o 
   5  12   9       20.57       31.15      5.67 o 
   6  12   9        0.41        9.25      4.97 o 
   1  13   9       37.01       56.21      8.01 o 
   2  13   9       69.35       47.52      6.27 o 
   3  13   9      374.78      358.91     13.49 o 
   4  13   9       45.28       66.75      6.29 o 
   5  13   9        0.91        3.97      5.30 o 
   6  13   9       51.88       53.59      6.48 o 
   0  14   9       90.60      131.18     13.87 o 
   1  14   9       33.38       29.03      8.55 o 
   2  14   9      208.97      215.19     13.74 o 
   3  14   9       29.95       24.51      6.67 o 
   4  14   9      333.79      376.14     13.87 o 
   5  14   9      513.07      501.74     13.48 o 
   1  15   9        9.33       19.12      7.72 o 
   2  15   9       11.04        6.90      8.72 o 
   3  15   9        0.01       -7.68      7.68 o 
   0  16   9        1.13      -11.08     11.08 o 
   1  16   9       12.74       -9.83      9.83 o 
   0   0  10     7985.77     7386.82     89.18 o 
   1   0  10      154.88      170.79      3.63 o 
   3   0  10      106.20      120.65      3.36 o 
   4   0  10      353.81      400.36      5.76 o 
   5   0  10        0.05        1.90      1.77 o 
   6   0  10     1012.79     1074.00     12.70 o 
   7   0  10       10.37        9.40      3.56 o 
   8   0  10        0.70       -1.66      4.76 o 
   9   0  10       85.43       85.13      7.86 o 
  10   0  10      568.60      583.05     54.41 o 
   1   1  10     2882.12     2659.11     18.19 o 
   2   1  10     7414.28     7675.09     56.55 o 
   3   1  10      826.07      829.82      6.47 o 
   4   1  10      931.31     1067.80      7.75 o 
   5   1  10      157.21      177.53      3.26 o 
   6   1  10     1108.72     1148.94      9.47 o 
   7   1  10      171.04      194.08      5.16 o 
   8   1  10      825.45      801.10     10.91 o 
   9   1  10        7.26        9.81      4.35 o 
  10   1  10        6.42       16.68      5.31 o 
   0   2  10        4.42       -1.10      1.10 o 
   1   2  10     1109.18      996.22      8.08 o 
   2   2  10     1290.20     1496.60     12.50 o 
   3   2  10        6.55        5.46      1.22 o 
   4   2  10     2683.93     3007.74     19.29 o 
   5   2  10       17.98       27.41      2.12 o 
   6   2  10     3923.47     4181.27     27.81 o 
   7   2  10      185.95      197.25      5.38 o 
   8   2  10        1.14        5.49      3.33 o 
   9   2  10       66.30       81.12      6.99 o 
  10   2  10        0.62       21.81      5.54 o 
   1   3  10        2.00        0.59      1.18 o 
   2   3  10      365.67      365.44      5.14 o 
   3   3  10        0.18       -1.01      1.01 o 
   4   3  10      806.08      820.10      9.07 o 
   5   3  10      966.12     1036.03      9.63 o 
   6   3  10     1232.97     1197.92     12.00 o 
   7   3  10      122.94      124.33      5.18 o 
   8   3  10        1.16       10.39      3.31 o 
   9   3  10       89.34      103.01      7.39 o 
  10   3  10        0.70       15.76      4.56 o 
   0   4  10     6355.88     6233.06     55.17 o 
   1   4  10       11.96       18.23      1.63 o 
   2   4  10      432.48      528.63      6.66 o 
   3   4  10      197.54      192.75      3.98 o 
   4   4  10     2034.25     2241.46     24.44 o 
   5   4  10      278.53      319.86      7.74 o 
   6   4  10     1379.81     1463.36     15.85 o 
   7   4  10      681.65      658.87      9.54 o 
   8   4  10       96.48       81.51      4.81 o 
   9   4  10      103.62      113.78      5.56 o 
   1   5  10     1693.21     1637.67     12.11 o 
   2   5  10      811.16     1099.30     10.93 o 
   3   5  10      857.10      817.61      9.09 o 
   4   5  10      120.21       94.76      4.83 o 
   5   5  10     1808.04     1765.58     16.20 o 
   6   5  10      475.36      462.03      7.88 o 
   7   5  10      707.02      687.49     11.06 o 
   8   5  10      117.97      124.58      5.92 o 
   9   5  10      200.84      202.87      8.47 o 
   0   6  10     1358.28     1209.60     14.79 o 
   1   6  10      243.27      227.77      3.84 o 
   2   6  10       22.61       31.31      2.13 o 
   3   6  10       70.61       65.39      3.53 o 
   4   6  10      295.25      303.18      6.68 o 
   5   6  10      446.81      437.36      7.39 o 
   6   6  10        0.22        5.01      3.09 o 
   7   6  10       46.53       44.62      4.28 o 
   8   6  10        4.60       -0.04      4.07 o 
   9   6  10      625.01      594.54     11.70 o 
   1   7  10      635.43      654.14      6.79 o 
   2   7  10      179.18      189.26      4.42 o 
   3   7  10      484.35      432.68      7.40 o 
   4   7  10     1540.64     1472.57     14.31 o 
   5   7  10     1311.91     1282.48     14.04 o 
   6   7  10      252.15      230.10      7.15 o 
   7   7  10       55.02       56.92      5.69 o 
   8   7  10       77.23       73.67      6.13 o 
   9   7  10        9.21       10.02      4.64 o 
   0   8  10     3659.11     3654.78     37.53 o 
   1   8  10        0.54       -1.48      3.10 o 
   2   8  10      246.88      201.38      5.95 o 
   3   8  10      961.26      912.94     10.73 o 
   4   8  10     1350.73     1350.16     13.96 o 
   5   8  10     2361.61     2194.93     21.48 o 
   6   8  10      120.17      126.83      6.41 o 
   7   8  10      194.75      191.80      7.75 o 
   8   8  10       19.17        8.68      4.80 o 
   1   9  10     1194.88     1185.44     12.32 o 
   2   9  10     1631.39     1572.05     15.76 o 
   3   9  10      607.88      530.66      8.88 o 
   4   9  10        1.73        8.40      3.53 o 
   5   9  10      203.62      189.37      7.34 o 
   6   9  10      122.86      113.59      6.86 o 
   7   9  10     1735.65     1670.59     20.64 o 
   8   9  10       21.92       36.83      5.70 o 
   0  10  10      375.47      342.37     11.06 o 
   1  10  10      282.87      371.80      7.77 o 
   2  10  10      132.49      145.63      5.73 o 
   3  10  10     1860.49     1767.76     17.77 o 
   4  10  10      186.40      199.35      8.01 o 
   5  10  10      431.21      431.15     10.58 o 
   6  10  10      156.11      186.93      8.08 o 
   7  10  10       86.07       82.97      6.48 o 
   8  10  10        9.11       20.12      5.59 o 
   1  11  10       16.77       17.38      4.34 o 
   2  11  10     1841.09     1703.93     17.64 o 
   3  11  10       26.92       25.15      4.95 o 
   4  11  10       99.66       83.17      6.26 o 
   5  11  10      115.78      116.05      7.20 o 
   6  11  10        0.21        3.51      4.87 o 
   7  11  10      780.03      755.44     16.46 o 
   0  12  10     1599.53     1429.49     29.65 o 
   1  12  10     1016.33      931.30     14.55 o 
   2  12  10      103.75       88.54      6.80 o 
   3  12  10      143.06      132.43      8.43 o 
   4  12  10      255.60      242.72      9.51 o 
   5  12  10        0.88       -0.09      4.96 o 
   6  12  10      617.99      582.38     12.58 o 
   1  13  10     1045.88      904.15     21.48 o 
   2  13  10      239.02      262.65     10.88 o 
   3  13  10      250.72      233.26     10.75 o 
   4  13  10        4.88        9.66      5.00 o 
   5  13  10        1.70        6.68      5.09 o 
   6  13  10      205.99      199.29      9.23 o 
   0  14  10      599.89      624.81     23.72 o 
   1  14  10       22.36        5.57      7.12 o 
   2  14  10        1.47       -4.92      7.19 o 
   3  14  10       96.54       70.58      7.75 o 
   4  14  10        3.05       -5.44      5.82 o 
   5  14  10       57.06       84.82      8.75 o 
   1  15  10      239.43      284.25     15.38 o 
   2  15  10        0.14       14.93      8.48 o 
   3  15  10       67.98       85.29     11.64 o 
   0  16  10        0.22      -11.81     11.81 o 
   1  16  10      582.21      588.04     26.46 o 
   1   1  11        0.09       -1.31      1.31 o 
   2   1  11      893.99      835.23     41.01 o 
   3   1  11       52.07       48.10      1.91 o 
   4   1  11       15.33       32.66      1.91 o 
   5   1  11      755.77      791.39      6.86 o 
   6   1  11     2358.86     2412.81     16.57 o 
   7   1  11      677.39      684.67      8.57 o 
   8   1  11      451.12      467.73      8.55 o 
   9   1  11       17.94       19.94      4.80 o 
  10   1  11        0.16       16.66      7.68 o 
   0   2  11     1814.52     1644.95     15.20 o 
   1   2  11     2262.98     2328.02     16.46 o 
   2   2  11      126.73      170.20      3.41 o 
   3   2  11     1116.55     1145.14      9.49 o 
   4   2  11        5.20       11.35      1.46 o 
   5   2  11       25.89       27.26      2.17 o 
   6   2  11     1415.25     1458.25     13.09 o 
   7   2  11      235.17      245.63      5.94 o 
   8   2  11        3.67       12.08      3.51 o 
   9   2  11       23.59       28.66      5.75 o 
  10   2  11      206.07      225.47     10.45 o 
   1   3  11        0.75       -0.90      0.90 o 
   2   3  11       31.25       38.95      2.44 o 
   3   3  11     7243.10     7055.44     40.56 o 
   4   3  11      225.95      220.40      4.53 o 
   5   3  11       28.09       23.11      2.22 o 
   6   3  11     4566.30     4546.11     30.97 o 
   7   3  11      324.18      337.03      7.38 o 
   8   3  11      169.07      166.20      5.81 o 
   9   3  11       97.28       99.85      7.07 o 
   0   4  11       37.61       37.35      2.43 o 
   1   4  11      167.55      122.58      2.96 o 
   2   4  11      236.10      232.28      4.39 o 
   3   4  11      424.62      402.25      5.06 o 
   4   4  11       18.17        9.39      2.29 o 
   5   4  11     1452.56     1465.26     12.68 o 
   6   4  11     2434.07     2386.25     22.49 o 
   7   4  11      231.77      236.85      6.62 o 
   8   4  11      299.13      287.69      7.54 o 
   9   4  11      120.77      128.00      5.79 o 
   1   5  11      392.05      459.91      5.37 o 
   2   5  11       87.26       90.11      3.53 o 
   3   5  11       70.07       82.12      3.91 o 
   4   5  11      521.91      593.50     11.94 o 
   5   5  11       91.52      104.02      4.36 o 
   6   5  11     5239.70     5142.67     41.44 o 
   7   5  11        3.85        9.33      3.51 o 
   8   5  11        0.11       -0.94      3.52 o 
   9   5  11        0.80        9.24      4.22 o 
   0   6  11      253.32      276.96      7.06 o 
   1   6  11       14.76       49.42      2.28 o 
   2   6  11     1138.45     1118.42     10.77 o 
   3   6  11      155.15      160.40      4.95 o 
   4   6  11      913.99      867.09     10.91 o 
   5   6  11      537.19      523.56      9.87 o 
   6   6  11      341.11      340.65      7.18 o 
   7   6  11      402.15      415.92      9.42 o 
   8   6  11      204.35      188.96      8.56 o 
   9   6  11       14.21       21.64      4.69 o 
   1   7  11      406.24      426.12      5.61 o 
   2   7  11       30.88       51.97      3.40 o 
   3   7  11        7.90        1.98      2.53 o 
   4   7  11       22.14       34.75      3.58 o 
   5   7  11      189.28      188.13      6.03 o 
   6   7  11      408.36      413.11      8.49 o 
   7   7  11        0.19        1.41      3.78 o 
   8   7  11       26.88       21.70      4.97 o 
   9   7  11       64.70       76.89      6.14 o 
   0   8  11      606.64      606.38     13.34 o 
   1   8  11      397.90      451.52      6.95 o 
   2   8  11     2136.42     2001.56     17.25 o 
   3   8  11     1411.72     1235.02     12.86 o 
   4   8  11     2291.22     2033.94     18.21 o 
   5   8  11     1818.90     1762.65     18.61 o 
   6   8  11      106.14      121.72      6.29 o 
   7   8  11       89.82       94.25      6.04 o 
   8   8  11       27.93       24.91      5.41 o 
   1   9  11      255.27      213.26      6.19 o 
   2   9  11        5.25       13.48      3.63 o 
   3   9  11       16.86       14.94      3.44 o 
   4   9  11     3279.78     3204.38     26.96 o 
   5   9  11      348.42      327.02      8.86 o 
   6   9  11        6.57        2.20      4.17 o 
   7   9  11        4.70       15.72      4.63 o 
   8   9  11      327.79      319.78     10.80 o 
   0  10  11      274.42      240.48      9.73 o 
   1  10  11     1192.83     1168.10     13.59 o 
   2  10  11        3.39        2.54      3.48 o 
   3  10  11      257.41      241.97      7.06 o 
   4  10  11      144.45      111.46      6.51 o 
   5  10  11       66.92       58.10      5.55 o 
   6  10  11      392.41      404.57     10.46 o 
   7  10  11      306.86      292.86      9.92 o 
   1  11  11      364.16      371.14      9.10 o 
   2  11  11      121.92      157.15      6.24 o 
   3  11  11     1280.75     1240.31     17.57 o 
   4  11  11      248.12      217.80      8.66 o 
   5  11  11      126.91      131.90      7.45 o 
   6  11  11      329.05      360.98     11.57 o 
   7  11  11      572.91      571.94     13.20 o 
   0  12  11      172.88      193.27     12.99 o 
   1  12  11      132.17      144.41      7.91 o 
   2  12  11      293.45      318.84     10.64 o 
   3  12  11        0.11        5.04      4.58 o 
   4  12  11      184.40      198.45      8.73 o 
   5  12  11       51.05       45.09      5.97 o 
   6  12  11        2.48        8.23      5.22 o 
   1  13  11       94.46       90.70      7.99 o 
   2  13  11        3.24       -1.17      7.86 o 
   3  13  11       84.46       96.65      7.93 o 
   4  13  11      254.35      260.58     10.14 o 
   5  13  11        4.85        8.35      5.07 o 
   6  13  11       34.73       48.86      6.19 o 
   0  14  11      313.45      326.25     19.75 o 
   1  14  11        0.44       -6.21      6.21 o 
   2  14  11      245.13      268.85     19.85 o 
   3  14  11       80.13       96.81      8.28 o 
   4  14  11      371.19      427.36     14.58 o 
   5  14  11       19.12       21.05      6.32 o 
   1  15  11        0.41        2.95      8.36 o 
   2  15  11     1183.36     1243.04     28.97 o 
   3  15  11       61.46       74.91     10.99 o 
   0  16  11      453.25      509.66     31.39 o 
   1  16  11      119.56      115.89     15.63 o 
   0   0  12    12640.76    12754.20    144.08 o 
   1   0  12     1078.05      949.93      9.50 o 
   2   0  12      677.21      770.62     14.57 o 
   3   0  12     5975.13     6036.36     50.81 o 
   4   0  12     5622.32     5609.10     43.69 o 
   5   0  12      369.95      305.58      5.44 o 
   6   0  12     1841.49     1866.56     18.02 o 
   7   0  12        0.59        5.87      3.44 o 
   8   0  12     1977.53     1801.77     26.04 o 
   9   0  12       16.77       18.60      6.07 o 
  10   0  12      132.30      126.06     18.63 o 
   1   1  12     5548.59     5672.90     35.68 o 
   2   1  12    10598.11    10759.14     74.49 o 
   3   1  12       12.14       21.42      1.47 o 
   4   1  12      816.47      913.44      7.08 o 
   5   1  12      162.62      177.98      3.41 o 
   6   1  12      951.56      976.04      8.98 o 
   7   1  12       48.13       47.46      3.51 o 
   8   1  12       19.25       24.15      4.04 o 
   9   1  12       23.16       30.06      5.08 o 
  10   1  12      190.28      172.49     10.67 o 
   0   2  12    13904.27    13100.92     98.76 o 
   1   2  12     3839.19     3744.89     26.12 o 
   2   2  12     4217.43     4195.29     29.31 o 
   3   2  12     1968.47     2040.18     14.94 o 
   4   2  12      641.31      683.40      6.73 o 
   5   2  12        2.58        2.41      1.53 o 
   6   2  12      180.88      177.35      4.86 o 
   7   2  12        5.13        3.08      2.58 o 
   8   2  12     1065.31     1048.16     14.56 o 
   9   2  12       39.96       53.78      6.85 o 
  10   2  12        2.49       16.90      6.48 o 
   1   3  12     2239.82     2212.26    104.02 o 
   2   3  12     6057.22     6194.31     46.91 o 
   3   3  12      219.48      236.00      3.64 o 
   4   3  12    12786.38    13687.58     84.56 o 
   5   3  12      643.48      629.97      8.25 o 
   6   3  12       59.87      100.42      4.61 o 
   7   3  12       15.97       17.48      3.45 o 
   8   3  12      674.61      634.75     10.17 o 
   9   3  12       14.06       18.12      5.64 o 
   0   4  12     4897.81     4965.99     40.10 o 
   1   4  12       71.46       66.68      2.11 o 
   2   4  12     1541.95     1809.24     14.06 o 
   3   4  12      100.94      100.29      2.87 o 
   4   4  12     2721.83     2851.18     27.50 o 
   5   4  12       46.17       72.74      3.88 o 
   6   4  12     2779.52     2781.58     25.33 o 
   7   4  12       18.94       21.52      3.41 o 
   8   4  12      893.78      864.52     12.82 o 
   9   4  12       62.17       71.24      4.78 o 
   1   5  12       35.85       44.25      2.42 o 
   2   5  12      767.99      793.22      8.95 o 
   3   5  12        4.19        2.62      2.22 o 
   4   5  12      471.80      425.46     12.77 o 
   5   5  12      582.06      611.84      8.96 o 
   6   5  12      118.39      135.88      5.53 o 
   7   5  12       19.70       12.31      4.03 o 
   8   5  12        0.86        7.03      3.68 o 
   9   5  12       27.20       32.72      4.68 o 
   0   6  12       19.31       21.44      2.59 o 
   1   6  12      654.31      697.14      6.58 o 
   2   6  12     3161.60     3057.47     22.57 o 
   3   6  12        1.03       -1.19      2.10 o 
   4   6  12      111.05       86.62      5.28 o 
   5   6  12        8.67       12.02      3.12 o 
   6   6  12      412.98      399.26      7.75 o 
   7   6  12       14.72       16.92      3.96 o 
   8   6  12       21.40       20.22      5.42 o 
   9   6  12      108.05      108.27      6.45 o 
   1   7  12       87.82       77.57      2.87 o 
   2   7  12     1070.39     1107.02     11.28 o 
   3   7  12        4.15       -0.43      2.48 o 
   4   7  12     1832.25     1977.06     17.50 o 
   5   7  12      189.85      200.53      6.22 o 
   6   7  12       14.18        6.63      3.50 o 
   7   7  12      209.92      225.20      8.41 o 
   8   7  12        6.19        5.26      4.53 o 
   9   7  12        2.46        8.74      4.54 o 
   0   8  12        1.77        3.95      2.53 o 
   1   8  12      699.30      668.33      8.47 o 
   2   8  12     1322.21     1203.17     12.36 o 
   3   8  12      344.72      348.52      6.97 o 
   4   8  12        0.07        4.85      3.24 o 
   5   8  12       11.61       13.80      3.67 o 
   6   8  12      690.25      630.46     10.76 o 
   7   8  12       81.14       81.16      6.25 o 
   8   8  12        7.69       24.41      5.15 o 
   1   9  12      118.49      104.12      5.18 o 
   2   9  12     5455.36     5447.27     40.18 o 
   3   9  12       30.16       16.21      3.45 o 
   4   9  12     1764.06     1801.29     18.04 o 
   5   9  12      500.67      490.70      9.65 o 
   6   9  12      131.63      128.48      6.63 o 
   7   9  12      512.77      498.44     11.08 o 
   8   9  12       59.77       64.13      6.40 o 
   0  10  12     2542.05     2844.72     35.51 o 
   1  10  12     1144.50     1199.40     13.58 o 
   2  10  12      127.14      127.66      5.54 o 
   3  10  12      124.87      135.55      5.77 o 
   4  10  12      214.94      185.45      7.79 o 
   5  10  12      124.20      123.74      6.70 o 
   6  10  12     1188.05     1129.62     16.52 o 
   7  10  12      133.12      153.73      7.89 o 
   1  11  12     2789.52     2646.44     25.89 o 
   2  11  12        3.88       11.50      3.93 o 
   3  11  12     1687.75     1605.51     20.18 o 
   4  11  12      221.96      240.74      9.08 o 
   5  11  12      289.43      299.60     10.23 o 
   6  11  12      144.67      156.55      8.32 o 
   7  11  12      233.65      225.24      9.84 o 
   0  12  12      819.97      783.79     23.01 o 
   1  12  12      354.58      351.92     10.71 o 
   2  12  12       31.92       29.39      5.20 o 
   3  12  12      937.34      881.73     14.87 o 
   4  12  12       66.48       75.44      6.45 o 
   5  12  12       49.07       67.06      7.36 o 
   6  12  12       64.26       62.58      6.79 o 
   1  13  12        3.11       -3.30      5.55 o 
   2  13  12        3.92       -5.17      5.17 o 
   3  13  12       54.19       68.41      7.77 o 
   4  13  12      297.33      301.21     11.57 o 
   5  13  12      978.44      977.44     18.08 o 
   6  13  12      308.23      221.32     33.57 o 
   0  14  12      109.95      101.13     13.01 o 
   1  14  12        1.10        1.61      6.49 o 
   2  14  12       16.68       23.75      8.25 o 
   3  14  12       85.87       71.19      8.48 o 
   4  14  12      190.94      217.44     11.34 o 
   5  14  12      168.28      167.07      9.66 o 
   1  15  12        5.55       -0.98      8.41 o 
   2  15  12      259.93      298.13     16.48 o 
   3  15  12      120.68      120.87     18.25 o 
   0  16  12       24.33       17.30     20.68 o 
   1  16  12      178.89      201.56     18.66 o 
   1   1  13     3906.91     3878.32     24.28 o 
   2   1  13      124.42      101.89      3.00 o 
   3   1  13      891.40      805.03      6.58 o 
   4   1  13      143.95      181.71      3.17 o 
   5   1  13       11.13       11.68      1.73 o 
   6   1  13      705.47      695.93      7.40 o 
   7   1  13        4.09       10.20      2.39 o 
   8   1  13        8.59       13.55      4.20 o 
   9   1  13      195.54      192.13      8.72 o 
  10   1  13       15.67       24.84      6.88 o 
   0   2  13      414.03      396.43      5.51 o 
   1   2  13      453.31      456.51      7.46 o 
   2   2  13      110.27      128.21      3.13 o 
   3   2  13     2323.06     2536.52     19.63 o 
   4   2  13      243.68      263.02      4.18 o 
   5   2  13     1626.23     1635.20     13.56 o 
   6   2  13      471.96      497.28      7.06 o 
   7   2  13      392.96      388.48      6.66 o 
   8   2  13      277.86      305.09      9.15 o 
   9   2  13      176.93      161.46      9.29 o 
  10   2  13      350.58      373.92     13.44 o 
   1   3  13     1810.91     1913.34     22.64 o 
   2   3  13     1738.17     1940.55     16.22 o 
   3   3  13     1342.60     1442.92     12.10 o 
   4   3  13      106.16      206.07      8.90 o 
   5   3  13       24.19       45.32      3.05 o 
   6   3  13     1952.83     1945.59     18.12 o 
   7   3  13       29.66       27.92      3.82 o 
   8   3  13     1793.21     1712.64     17.33 o 
   9   3  13       48.12       53.93      6.73 o 
   0   4  13     5941.27     6391.65     50.70 o 
   1   4  13      840.71      952.74      7.76 o 
   2   4  13     2694.75     2679.41     20.10 o 
   3   4  13      213.79      246.69      4.32 o 
   4   4  13     2055.66     2142.95     21.88 o 
   5   4  13      108.76      129.26      4.72 o 
   6   4  13       53.79       63.31      4.17 o 
   7   4  13        3.67        8.62      3.08 o 
   8   4  13      673.61      636.88     12.23 o 
   9   4  13       70.26       79.07      4.97 o 
   1   5  13     1129.18     1095.29      9.71 o 
   2   5  13      897.68      918.46      9.85 o 
   3   5  13      247.63      290.22      5.49 o 
   4   5  13      400.63      427.42      7.71 o 
   5   5  13      126.42      117.27      5.08 o 
   6   5  13     1134.70     1150.39     14.16 o 
   7   5  13      146.05      135.57      5.91 o 
   8   5  13      430.48      391.10      8.80 o 
   9   5  13       38.98       36.47      4.91 o 
   0   6  13     1401.68     1194.18     14.12 o 
   1   6  13        0.73        0.81      1.61 o 
   2   6  13      681.66      626.36      7.78 o 
   3   6  13     1806.69     1841.11     17.62 o 
   4   6  13      849.74      845.77     10.21 o 
   5   6  13        0.93       -1.10      2.84 o 
   6   6  13      345.05      359.90      7.84 o 
   7   6  13      254.46      242.34      7.84 o 
   8   6  13        2.03        9.03      4.04 o 
   9   6  13      239.14      254.70      9.04 o 
   1   7  13     1925.03     1928.28     15.38 o 
   2   7  13      959.76      885.52      9.92 o 
   3   7  13       22.59       17.91      2.64 o 
   4   7  13        3.70       10.10      3.24 o 
   5   7  13      807.18      735.55     10.34 o 
   6   7  13      288.03      283.44      7.75 o 
   7   7  13      151.26      151.20      6.85 o 
   8   7  13        3.68        8.55      4.58 o 
   9   7  13       82.70       83.83      6.31 o 
   0   8  13       11.39        6.40      2.91 o 
   1   8  13      635.90      656.08      8.38 o 
   2   8  13      249.92      240.49      6.00 o 
   3   8  13       83.13       74.95      4.28 o 
   4   8  13       31.39       34.84      3.89 o 
   5   8  13     1854.23     1824.31     18.30 o 
   6   8  13       77.47       91.46      5.43 o 
   7   8  13       18.64       13.53      4.69 o 
   8   8  13      824.47      782.43     15.54 o 
   1   9  13     1833.07     1791.88     17.03 o 
   2   9  13     4381.47     4355.97     33.45 o 
   3   9  13     3194.78     3143.43     25.15 o 
   4   9  13       10.91       10.41      3.65 o 
   5   9  13       81.18       78.40      5.23 o 
   6   9  13      125.62      122.02      6.68 o 
   7   9  13      227.74      216.34      9.13 o 
   8   9  13      145.96      145.23      8.13 o 
   0  10  13     7608.97     7426.45     77.73 o 
   1  10  13      271.00      244.99      7.21 o 
   2  10  13       12.92        3.21      3.46 o 
   3  10  13       22.78       21.68      4.39 o 
   4  10  13     1644.17     1612.18     18.98 o 
   5  10  13     2219.81     2067.29     23.00 o 
   6  10  13     1068.73     1023.45     15.66 o 
   7  10  13       56.98       55.35      6.42 o 
   1  11  13       53.07       52.89      5.06 o 
   2  11  13      499.18      483.42     10.81 o 
   3  11  13      181.79      246.39      8.34 o 
   4  11  13      611.86      595.61     12.29 o 
   5  11  13        8.55       12.20      4.96 o 
   6  11  13        5.94       12.35      5.07 o 
   7  11  13      114.12      130.72      8.61 o 
   0  12  13        1.49        9.97      9.09 o 
   1  12  13      287.26      255.40      9.61 o 
   2  12  13       13.93       10.31      6.10 o 
   3  12  13     1214.62     1180.71     18.52 o 
   4  12  13      136.96      154.73      8.17 o 
   5  12  13      476.74      489.67     12.20 o 
   6  12  13      288.78      284.82     10.87 o 
   1  13  13        0.41       -5.30      5.30 o 
   2  13  13        0.09       -2.99      6.21 o 
   3  13  13      339.44      299.27     11.70 o 
   4  13  13      242.29      238.83     10.52 o 
   5  13  13      492.13      495.73     12.72 o 
   0  14  13      292.90      286.02     27.93 o 
   1  14  13        8.69        0.84      7.49 o 
   2  14  13       69.32       63.14      9.85 o 
   3  14  13      294.67      388.08     16.16 o 
   4  14  13       23.31       34.47      8.75 o 
   1  15  13      800.22      876.85     26.25 o 
   2  15  13      575.52      611.39     20.38 o 
   3  15  13       35.55       32.91      9.63 o 
   0  16  13      577.13      643.59     49.34 o 
   0   0  14     3789.96     3776.02     45.56 o 
   1   0  14     2139.26     2048.75     17.85 o 
   2   0  14      315.79      316.88      6.26 o 
   3   0  14     1043.87     1094.83     12.48 o 
   4   0  14     1348.60     1250.12     13.75 o 
   5   0  14      104.31      132.66      4.92 o 
   6   0  14      460.05      435.25      7.43 o 
   7   0  14      962.83      943.25     16.83 o 
   8   0  14      233.54      239.62     10.57 o 
   9   0  14      644.22      622.51     18.66 o 
  10   0  14        6.41       23.77     12.46 o 
   1   1  14      414.31      388.81      4.48 o 
   2   1  14      768.73      845.68      7.56 o 
   3   1  14      709.73      683.93      6.36 o 
   4   1  14      457.04      505.34      5.50 o 
   5   1  14      594.28      608.26      6.21 o 
   6   1  14       22.08       27.08      2.28 o 
   7   1  14      400.26      415.10      6.56 o 
   8   1  14       30.85       40.62      5.13 o 
   9   1  14       33.83       47.66      5.74 o 
  10   1  14       74.81       94.04     12.58 o 
   0   2  14      152.54      159.59      4.76 o 
   1   2  14      186.89      237.59      3.75 o 
   2   2  14     2104.84     2168.09     15.65 o 
   3   2  14      206.10      202.10      3.81 o 
   4   2  14      897.49      966.36      8.51 o 
   5   2  14     1393.97     1369.58     12.67 o 
   6   2  14        4.59       10.25      2.69 o 
   7   2  14        1.66       -0.68      2.59 o 
   8   2  14     1071.35     1005.23     14.99 o 
   9   2  14        0.77       11.19      5.10 o 
  10   2  14       58.59      107.83     26.95 o 
   1   3  14      292.29      328.85      4.20 o 
   2   3  14     4376.53     4602.94     32.77 o 
   3   3  14     4571.44     4833.08     33.38 o 
   4   3  14     3542.12     3716.26     26.64 o 
   5   3  14     1332.23     1335.15     14.29 o 
   6   3  14      104.28      110.51      5.00 o 
   7   3  14       21.81       24.41      3.62 o 
   8   3  14      522.54      521.22     10.45 o 
   9   3  14       71.43       77.10      6.48 o 
   0   4  14     1283.38     1634.54     15.66 o 
   1   4  14      101.74      135.12      2.90 o 
   2   4  14       71.98       63.01      3.22 o 
   3   4  14     2928.20     2918.25     23.16 o 
   4   4  14      958.33      990.62     11.17 o 
   5   4  14       45.01       39.04      3.55 o 
   6   4  14      146.45      157.61      5.71 o 
   7   4  14       70.86       82.99      4.59 o 
   8   4  14     1761.46     1657.74     23.12 o 
   9   4  14        0.58        6.82      4.28 o 
   1   5  14     1308.68     1473.31     11.74 o 
   2   5  14       55.05       64.49      3.75 o 
   3   5  14      581.58      577.83      8.05 o 
   4   5  14        1.13        0.55      2.60 o 
   5   5  14      119.67      127.17      5.28 o 
   6   5  14      309.32      311.38      7.49 o 
   7   5  14       16.19       14.66      3.69 o 
   8   5  14      546.21      495.64      9.65 o 
   9   5  14       43.68       60.21      5.08 o 
   0   6  14     3912.38     4005.09     36.52 o 
   1   6  14        3.52       -0.15      1.53 o 
   2   6  14      371.99      325.71      5.71 o 
   3   6  14     1330.31     1330.14     14.09 o 
   4   6  14       55.76       50.68      3.87 o 
   5   6  14      177.75      159.61      5.69 o 
   6   6  14       34.47       47.29      4.16 o 
   7   6  14       27.07       29.54      4.29 o 
   8   6  14     1412.04     1319.31     16.74 o 
   9   6  14        5.88        9.61      4.76 o 
   1   7  14        0.40       -1.62      1.62 o 
   2   7  14        0.11        6.24      2.66 o 
   3   7  14     1198.87     1100.75     12.10 o 
   4   7  14       38.21       45.15      3.93 o 
   5   7  14      272.33      282.62      7.00 o 
   6   7  14      964.59      913.83     13.82 o 
   7   7  14      198.35      185.44      7.39 o 
   8   7  14      110.30      108.11      6.84 o 
   9   7  14       83.14       85.76      6.65 o 
   0   8  14     3202.72     3059.26     35.35 o 
   1   8  14       63.99       64.07      3.50 o 
   2   8  14       42.80       34.05      3.47 o 
   3   8  14      487.93      436.54      7.61 o 
   4   8  14      148.09      129.65      5.42 o 
   5   8  14       37.04       37.54      4.01 o 
   6   8  14      208.56      219.47      7.41 o 
   7   8  14        4.81       -0.80      4.33 o 
   8   8  14      318.28      322.38     10.45 o 
   1   9  14       39.03       44.68      3.99 o 
   2   9  14     6833.40     6396.90     46.20 o 
   3   9  14      398.09      415.72      8.16 o 
   4   9  14      148.59      124.77      5.61 o 
   5   9  14      487.49      503.75      9.74 o 
   6   9  14       44.53       59.92      5.47 o 
   7   9  14      149.11      153.95      7.93 o 
   8   9  14      104.87       94.31      7.16 o 
   0  10  14       46.89       38.67      5.95 o 
   1  10  14       17.14       18.49      3.98 o 
   2  10  14      885.89      775.61     10.96 o 
   3  10  14      872.76      750.46     11.53 o 
   4  10  14      335.22      375.59      8.84 o 
   5  10  14      460.40      461.83     10.36 o 
   6  10  14     1199.36     1135.12     16.60 o 
   7  10  14       26.53       20.09      5.27 o 
   1  11  14     1641.12     1607.31     19.89 o 
   2  11  14      124.83      138.23      6.53 o 
   3  11  14        0.36       -1.07      3.91 o 
   4  11  14       54.36       48.13      5.57 o 
   5  11  14     1233.57     1184.26     17.92 o 
   6  11  14      210.03      210.64      9.25 o 
   7  11  14       31.29       33.03      6.26 o 
   0  12  14       51.22       49.96      9.10 o 
   1  12  14     1090.48     1104.43     17.36 o 
   2  12  14       27.56       31.25      5.19 o 
   3  12  14      261.63      270.18     10.11 o 
   4  12  14      231.03      252.25      9.75 o 
   5  12  14       66.00       62.73      6.64 o 
   6  12  14      114.85      122.58      8.02 o 
   1  13  14      312.41      349.69     12.07 o 
   2  13  14        0.11       -3.83      6.27 o 
   3  13  14        0.30       -3.98      5.35 o 
   4  13  14      499.18      506.53     13.20 o 
   5  13  14      128.67      149.05      8.67 o 
   0  14  14      184.99      211.52     16.52 o 
   1  14  14      256.63      256.85     14.75 o 
   2  14  14       82.78       92.97     10.87 o 
   3  14  14      869.56      893.47     21.49 o 
   4  14  14       45.89       42.36      7.41 o 
   1  15  14       23.95       34.12      9.91 o 
   2  15  14        6.87       -7.24     12.38 o 
   3  15  14      276.30      297.45     16.88 o 
   0  16  14     2365.49     2694.88    106.45 o 
   1   1  15        0.48        3.17      1.39 o 
   2   1  15     1086.93     1195.96     10.17 o 
   3   1  15      140.48      143.58      3.31 o 
   4   1  15      684.29      711.42      6.81 o 
   5   1  15      681.02      681.88      6.93 o 
   6   1  15     1186.28     1200.78     10.59 o 
   7   1  15       77.74       80.64      3.96 o 
   8   1  15      739.84      735.71     13.51 o 
   9   1  15       43.52       59.29      6.14 o 
  10   1  15       10.63       17.67      7.95 o 
   0   2  15      802.09      907.79      9.56 o 
   1   2  15     3647.35     3757.73     25.23 o 
   2   2  15     1539.51     1738.60     13.17 o 
   3   2  15      225.31      225.73      4.51 o 
   4   2  15     1105.67     1193.76      9.63 o 
   5   2  15      941.70      991.35     10.29 o 
   6   2  15      791.24      776.57      9.35 o 
   7   2  15       60.10       74.19      4.27 o 
   8   2  15        0.12       21.70      3.54 o 
   9   2  15       59.16       63.10      6.28 o 
   1   3  15     4114.03     4337.14     27.47 o 
   2   3  15     1174.88     1111.55     10.65 o 
   3   3  15        1.41        1.77      1.95 o 
   4   3  15      345.09      266.22      5.05 o 
   5   3  15      525.15      541.97      7.51 o 
   6   3  15      120.18      112.17      5.03 o 
   7   3  15      150.31      139.63      5.51 o 
   8   3  15     1168.66     1096.82     15.26 o 
   9   3  15       32.90       37.31      4.92 o 
   0   4  15        5.66       10.29      2.23 o 
   1   4  15        0.72        3.54      1.34 o 
   2   4  15     1499.17     1646.32     13.72 o 
   3   4  15     3813.99     3992.28     30.20 o 
   4   4  15     1509.98     1559.15     16.37 o 
   5   4  15       47.91       54.88      3.86 o 
   6   4  15       93.56      107.03      4.96 o 
   7   4  15        0.86        5.08      3.13 o 
   8   4  15      233.26      215.67      7.16 o 
   9   4  15       27.08       35.63      4.19 o 
   1   5  15      219.44      243.30      3.89 o 
   2   5  15       74.74      109.06      4.51 o 
   3   5  15      208.58      229.02      5.29 o 
   4   5  15     1246.44     1209.40     13.70 o 
   5   5  15      145.23      167.84      5.89 o 
   6   5  15      328.07      330.70      7.72 o 
   7   5  15        0.29        1.07      3.25 o 
   8   5  15     1009.60      944.41     13.39 o 
   9   5  15       11.15       13.68      4.27 o 
   0   6  15      392.18      406.66      6.95 o 
   1   6  15     1647.17     1510.86     12.33 o 
   2   6  15     1515.28     1523.61     15.15 o 
   3   6  15       47.79       40.75      3.51 o 
   4   6  15        3.74        1.03      2.97 o 
   5   6  15      120.08      111.70      5.75 o 
   6   6  15        6.05        1.09      3.21 o 
   7   6  15       16.92       14.22      3.85 o 
   8   6  15      840.58      794.30     12.63 o 
   9   6  15       93.88       86.38      6.34 o 
   1   7  15      208.08      201.70      4.92 o 
   2   7  15      823.36      780.11      9.24 o 
   3   7  15       25.37       23.05      3.19 o 
   4   7  15      745.56      760.57     10.34 o 
   5   7  15        1.00       -0.59      3.04 o 
   6   7  15      507.50      479.85      9.73 o 
   7   7  15      416.54      414.00      9.58 o 
   8   7  15      323.36      310.56      9.92 o 
   9   7  15       14.18       20.04      5.08 o 
   0   8  15     1123.37     1155.58     35.24 o 
   1   8  15      253.59      272.89      5.75 o 
   2   8  15      790.98      844.10     10.15 o 
   3   8  15      421.69      417.36      7.57 o 
   4   8  15      206.21      199.76      8.53 o 
   5   8  15      769.89      763.38     11.04 o 
   6   8  15       75.78       80.88      5.60 o 
   7   8  15        0.60        0.29      4.38 o 
   8   8  15        4.56       13.50      5.31 o 
   1   9  15      444.44      445.39      8.07 o 
   2   9  15       57.48       27.65      4.46 o 
   3   9  15      101.34      102.87      5.09 o 
   4   9  15      803.60      767.31     11.07 o 
   5   9  15      573.09      556.26     10.27 o 
   6   9  15       63.77       49.30      5.63 o 
   7   9  15       20.12       23.38      5.18 o 
   8   9  15       10.20       18.10      5.19 o 
   0  10  15     6183.92     5936.09     71.31 o 
   1  10  15      535.03      475.52      9.16 o 
   2  10  15      133.12      125.03      5.56 o 
   3  10  15      275.22      301.74      8.31 o 
   4  10  15        5.76       12.87      4.01 o 
   5  10  15      120.43      147.70      7.19 o 
   6  10  15      470.57      488.27     11.75 o 
   7  10  15       46.09       58.28      6.32 o 
   1  11  15       99.21       95.13      6.10 o 
   2  11  15     2157.45     2215.21     23.37 o 
   3  11  15       12.37       17.34      4.24 o 
   4  11  15     1224.82     1208.36     17.65 o 
   5  11  15      396.49      387.33     11.41 o 
   6  11  15      263.90      268.71     10.87 o 
   7  11  15        0.10        6.34      7.38 o 
   0  12  15       96.33       91.64     10.55 o 
   1  12  15     2446.67     2401.13     27.93 o 
   2  12  15      374.73      378.90     10.51 o 
   3  12  15        7.11        9.63      5.04 o 
   4  12  15      918.84      961.41     16.07 o 
   5  12  15      103.02       99.27      9.49 o 
   6  12  15       35.80       40.26      6.59 o 
   1  13  15      124.90      114.69      8.99 o 
   2  13  15       13.07        3.58      6.86 o 
   3  13  15      183.39      183.83      9.92 o 
   4  13  15      136.51      130.45      8.74 o 
   5  13  15      279.20      296.43     11.86 o 
   0  14  15      286.13      320.70     17.66 o 
   1  14  15       25.31       29.97      8.89 o 
   2  14  15       14.64        9.63      8.20 o 
   3  14  15       14.75       18.58      7.90 o 
   4  14  15       52.85       47.05      8.11 o 
   1  15  15       20.52       10.25      8.67 o 
   2  15  15       17.30        8.29      8.84 o 
   3  15  15       42.39       47.84      9.88 o 
   0   0  16     1499.07     1458.80     20.52 o 
   1   0  16     2780.35     2537.42     22.99 o 
   2   0  16     2263.95     2231.63     22.45 o 
   3   0  16      217.80      207.75      6.18 o 
   4   0  16       28.79       29.91      2.85 o 
   5   0  16        0.10       -0.32      2.44 o 
   6   0  16     3265.06     3301.61     29.72 o 
   7   0  16       74.61       85.27      7.42 o 
   8   0  16      462.06      451.70     14.75 o 
   9   0  16        0.81       -4.02      6.56 o 
  10   0  16       42.37       69.27     23.72 o 
   1   1  16        8.57        1.14      0.99 o 
   2   1  16     3693.83     3733.69     26.03 o 
   3   1  16      627.04      658.44      6.56 o 
   4   1  16     3378.86     3380.51     28.57 o 
   5   1  16      465.24      458.17      5.92 o 
   6   1  16       36.69       39.29      2.86 o 
   7   1  16      122.67      141.08      4.99 o 
   8   1  16      426.90      441.69     10.84 o 
   9   1  16       60.26       70.81      6.49 o 
   0   2  16     1239.29     1539.44     13.60 o 
   1   2  16      669.60      688.75      8.91 o 
   2   2  16     2447.79     2496.09     17.81 o 
   3   2  16       22.13       41.05      2.33 o 
   4   2  16      132.15      131.12      3.80 o 
   5   2  16       56.19       54.64      3.07 o 
   6   2  16      667.65      620.03      7.69 o 
   7   2  16       41.20       54.66      4.22 o 
   8   2  16      686.30      682.76     11.25 o 
   9   2  16       15.19       26.10      5.47 o 
   1   3  16      648.58      740.05      6.28 o 
   2   3  16     2237.75     2477.47     18.64 o 
   3   3  16     1759.75     1851.25     18.93 o 
   4   3  16      279.92      262.92      5.02 o 
   5   3  16       92.22       95.43      3.98 o 
   6   3  16        0.83        5.80      3.69 o 
   7   3  16       91.59       88.55      4.95 o 
   8   3  16       54.61       79.53      5.33 o 
   9   3  16       20.28       25.88      5.09 o 
   0   4  16    11190.97    12054.04     92.76 o 
   1   4  16     1938.84     1941.80     14.68 o 
   2   4  16        0.05        1.00      1.72 o 
   3   4  16      434.49      407.22      6.41 o 
   4   4  16     1009.18     1050.92     16.18 o 
   5   4  16      175.77      174.23      5.71 o 
   6   4  16      613.27      591.67      9.24 o 
   7   4  16       59.37       59.65      4.30 o 
   8   4  16      124.29      125.97      5.75 o 
   9   4  16        7.66       16.06      3.96 o 
   1   5  16      744.66      730.33      6.67 o 
   2   5  16     7635.78     8610.23     62.17 o 
   3   5  16       61.80       66.41      3.49 o 
   4   5  16       91.28       95.93      5.05 o 
   5   5  16        0.66        0.55      3.00 o 
   6   5  16      209.60      224.83      6.85 o 
   7   5  16      784.48      782.87     11.56 o 
   8   5  16      453.39      428.18     13.05 o 
   9   5  16        0.09        9.03      3.97 o 
   0   6  16     3046.73     3410.19     29.86 o 
   1   6  16        8.98        2.62      1.83 o 
   2   6  16       60.30       66.98      3.76 o 
   3   6  16      538.84      480.77      8.76 o 
   4   6  16      860.48      884.26     11.88 o 
   5   6  16      102.55      111.91      5.35 o 
   6   6  16        1.39       -2.52      3.20 o 
   7   6  16        0.01        0.95      3.63 o 
   8   6  16        1.51       14.68      4.07 o 
   9   6  16        5.45       17.69      4.52 o 
   1   7  16      427.40      392.74      6.92 o 
   2   7  16        0.01        4.93      2.85 o 
   3   7  16      735.92      712.83      9.23 o 
   4   7  16       17.21       23.63      3.69 o 
   5   7  16       19.63       18.77      3.69 o 
   6   7  16      117.42      131.93      5.99 o 
   7   7  16       28.90       41.77      4.84 o 
   8   7  16      289.04      274.58      9.49 o 
   0   8  16     3991.22     3689.28     41.42 o 
   1   8  16     1740.58     1693.11     16.47 o 
   2   8  16        4.38        5.77      3.08 o 
   3   8  16       17.86       17.90      3.57 o 
   4   8  16      260.02      264.00      7.10 o 
   5   8  16      206.79      203.78      7.38 o 
   6   8  16       93.31       86.19      5.70 o 
   7   8  16      173.83      163.28      7.88 o 
   8   8  16      425.77      415.30     12.69 o 
   1   9  16       60.27       69.71      4.67 o 
   2   9  16     1496.01     1501.79     14.89 o 
   3   9  16     1812.02     1649.22     16.81 o 
   4   9  16      734.00      710.99     10.71 o 
   5   9  16      458.92      445.75     10.17 o 
   6   9  16      216.54      210.65      8.62 o 
   7   9  16      526.79      494.69     14.21 o 
   8   9  16       35.26       42.99      6.00 o 
   0  10  16     6363.24     6137.65     73.43 o 
   1  10  16     1692.36     1734.00     19.02 o 
   2  10  16        0.13       -3.47      3.47 o 
   3  10  16       10.84        5.85      3.90 o 
   4  10  16     1359.43     1359.71     15.77 o 
   5  10  16      206.26      236.49      8.59 o 
   6  10  16      249.21      228.03      9.37 o 
   7  10  16      163.45      151.20      8.34 o 
   1  11  16      153.71      141.12      7.00 o 
   2  11  16     2269.15     2241.13     23.61 o 
   3  11  16     1204.46     1166.79     15.12 o 
   4  11  16     2005.03     2018.06     24.11 o 
   5  11  16      410.36      416.10     11.96 o 
   6  11  16      164.30      167.25      8.65 o 
   7  11  16       18.29       24.62      5.69 o 
   0  12  16       30.46       28.20      8.64 o 
   1  12  16       39.56       53.96      6.58 o 
   2  12  16     1544.86     1536.87     22.15 o 
   3  12  16       21.74       27.76      5.60 o 
   4  12  16        7.50       23.22      5.37 o 
   5  12  16        8.04       -0.47      5.08 o 
   6  12  16      178.02      153.53      9.26 o 
   1  13  16       92.75       69.26      8.03 o 
   2  13  16        3.64       -1.26      7.36 o 
   3  13  16      137.79      161.48      9.57 o 
   4  13  16      120.21      137.78      9.26 o 
   5  13  16      116.34      103.23      8.88 o 
   0  14  16       20.78       50.78     10.20 o 
   1  14  16        1.41       -7.24      7.24 o 
   2  14  16       22.47        7.50      8.53 o 
   3  14  16       80.72       88.41     10.18 o 
   4  14  16      178.70      198.32     12.36 o 
   1  15  16      110.65      118.79     12.06 o 
   2  15  16      178.33      247.13     15.62 o 
   3  15  16       46.43       70.99     11.07 o 
   1   1  17      808.33      830.92      8.15 o 
   2   1  17      452.54      566.42      6.32 o 
   3   1  17      374.46      341.80      4.39 o 
   4   1  17      473.50      512.18      6.22 o 
   5   1  17      101.48      104.80      4.12 o 
   6   1  17      206.14      191.25      4.75 o 
   7   1  17      147.70      145.40      5.15 o 
   8   1  17     1376.27     1279.15     18.36 o 
   9   1  17        4.34       12.26      5.14 o 
   0   2  17    18399.73    19862.87    135.21 o 
   1   2  17      774.53      801.34      6.75 o 
   2   2  17     4620.40     4875.56     31.08 o 
   3   2  17     7650.90     7757.17     63.30 o 
   4   2  17      183.36      189.37      4.36 o 
   5   2  17       31.19       26.84      3.20 o 
   6   2  17       26.57       33.79      2.97 o 
   7   2  17       11.96        7.48      3.29 o 
   8   2  17        4.34       17.54      3.77 o 
   9   2  17      110.35       99.57      7.23 o 
   1   3  17     5060.74     5424.72     31.83 o 
   2   3  17       48.61       71.86      2.73 o 
   3   3  17       79.55       50.74      2.48 o 
   4   3  17        5.30        7.79      1.99 o 
   5   3  17      693.10      709.22      9.51 o 
   6   3  17     1095.99     1097.19     13.34 o 
   7   3  17       70.66       79.14      4.76 o 
   8   3  17       48.13       53.62      4.84 o 
   9   3  17      345.11      354.04     10.51 o 
   0   4  17     1390.50     1479.16     14.73 o 
   1   4  17     5003.81     5629.74     33.32 o 
   2   4  17     1376.78     1453.69     12.25 o 
   3   4  17      532.76      551.25      7.46 o 
   4   4  17      246.07      218.87      5.90 o 
   5   4  17       98.90      110.00      4.90 o 
   6   4  17      206.51      217.94      6.34 o 
   7   4  17      112.93      103.70      5.07 o 
   8   4  17        6.25        6.05      3.51 o 
   9   4  17      282.30      260.82      8.19 o 
   1   5  17     1541.62     1659.15     12.03 o 
   2   5  17     1349.02     1476.20     15.06 o 
   3   5  17      276.81      248.29      5.46 o 
   4   5  17      375.14      331.69      7.74 o 
   5   5  17        0.01        2.67      3.02 o 
   6   5  17      293.03      303.04      7.58 o 
   7   5  17      658.52      637.22     10.43 o 
   8   5  17       39.76       48.38      4.99 o 
   9   5  17       25.38       18.31      4.22 o 
   0   6  17      700.62      868.70     10.73 o 
   1   6  17      991.57      992.49      9.01 o 
   2   6  17      160.64      171.83      5.68 o 
   3   6  17      505.73      503.93      8.26 o 
   4   6  17      870.76      839.53     11.64 o 
   5   6  17      714.77      725.64     11.05 o 
   6   6  17      413.05      385.72      8.60 o 
   7   6  17       83.74       96.49      5.71 o 
   8   6  17      130.63      137.75      6.54 o 
   9   6  17      161.53      156.41      7.46 o 
   1   7  17       51.06       53.97      2.98 o 
   2   7  17      360.13      340.50      6.92 o 
   3   7  17        1.64        1.58      3.09 o 
   4   7  17     1499.84     1429.34     15.70 o 
   5   7  17        9.85        5.67      3.36 o 
   6   7  17       22.14       34.67      4.19 o 
   7   7  17       78.45       78.41      5.68 o 
   8   7  17        6.33       -0.13      4.16 o 
   0   8  17     5622.40     5410.73     53.33 o 
   1   8  17        0.72        6.72      2.89 o 
   2   8  17      639.20      625.59      9.11 o 
   3   8  17     1000.22      999.32     12.68 o 
   4   8  17       24.35       18.47      3.90 o 
   5   8  17      345.40      361.47      8.40 o 
   6   8  17        4.09        0.84      4.48 o 
   7   8  17       19.53       11.98      6.99 o 
   8   8  17      375.35      359.46     11.03 o 
   1   9  17      869.42      818.71     11.90 o 
   2   9  17     1419.86     1432.79     14.97 o 
   3   9  17      422.66      464.51      9.01 o 
   4   9  17      643.89      572.00     10.18 o 
   5   9  17      419.10      365.60      9.20 o 
   6   9  17        0.10        8.09      4.50 o 
   7   9  17      183.05      178.83      8.38 o 
   8   9  17      172.90      168.73      8.67 o 
   0  10  17     6662.97     6622.67     88.86 o 
   1  10  17      110.25      104.94      5.79 o 
   2  10  17      371.28      371.76      8.89 o 
   3  10  17     2930.65     2839.34     25.13 o 
   4  10  17       15.83       15.50      4.19 o 
   5  10  17      469.89      472.28     11.20 o 
   6  10  17        1.74       -4.48      4.48 o 
   7  10  17      105.93      109.96      8.12 o 
   1  11  17        7.06        7.02      4.86 o 
   2  11  17        5.22        8.07      4.52 o 
   3  11  17        3.21        5.66      4.17 o 
   4  11  17      102.49      124.87      7.65 o 
   5  11  17      106.39      124.25      7.52 o 
   6  11  17      384.54      411.35     13.75 o 
   7  11  17      101.92      128.07      9.64 o 
   0  12  17       16.58       20.54      8.21 o 
   1  12  17      184.92      203.83     10.37 o 
   2  12  17      230.53      225.22     10.38 o 
   3  12  17      106.85       92.14      7.96 o 
   4  12  17        1.08       14.69      5.78 o 
   5  12  17       32.32       22.69      6.73 o 
   6  12  17      461.91      492.63     14.34 o 
   1  13  17        0.08       -5.81      5.81 o 
   2  13  17       10.09        5.31      6.68 o 
   3  13  17      255.38      281.57     12.59 o 
   4  13  17        6.79       13.15      6.09 o 
   5  13  17        2.40       -2.04      5.77 o 
   0  14  17        2.10      -10.03     10.03 o 
   1  14  17        0.02       -6.52      6.52 o 
   2  14  17      261.64      307.55     16.29 o 
   3  14  17        0.81       -6.80      6.80 o 
   4  14  17        6.67       14.28      6.85 o 
   1  15  17        7.16        2.57      8.12 o 
   2  15  17      373.14      397.15     18.63 o 
   3  15  17      816.70      860.41     24.51 o 
   0   0  18    10413.01    10416.42    405.44 o 
   1   0  18      362.24      428.65      7.50 o 
   2   0  18      219.29      211.08      4.69 o 
   3   0  18     4359.30     4317.85     42.04 o 
   4   0  18       35.40       62.51      4.19 o 
   5   0  18     2463.66     2381.29     23.25 o 
   6   0  18       40.77       32.82      4.26 o 
   7   0  18      169.08      177.99      8.21 o 
   8   0  18      104.17      100.21      8.51 o 
   9   0  18      222.80      214.02     13.42 o 
   1   1  18    15415.27    15758.21     89.57 o 
   2   1  18     9815.55     9909.57     59.92 o 
   3   1  18        0.71        6.76      1.32 o 
   4   1  18        5.57        0.92      1.56 o 
   5   1  18     1001.70     1012.05     10.32 o 
   6   1  18       17.53       10.04      2.61 o 
   7   1  18      189.98      188.11      4.94 o 
   8   1  18       41.63       71.52      6.08 o 
   9   1  18      250.16      265.78     10.92 o 
   0   2  18     5273.75     5346.75     42.65 o 
   1   2  18      855.29      882.07      8.87 o 
   2   2  18      429.38      489.01      6.10 o 
   3   2  18      913.49      879.09      9.14 o 
   4   2  18       15.35        5.37      1.43 o 
   5   2  18      723.32      715.09      8.44 o 
   6   2  18       54.20       57.35      3.56 o 
   7   2  18        2.36        9.46      3.34 o 
   8   2  18      462.31      468.74      9.51 o 
   9   2  18       87.54      105.22      8.42 o 
   1   3  18      232.73      241.61      4.19 o 
   2   3  18      781.19      973.16      8.59 o 
   3   3  18      341.16      362.69      5.51 o 
   4   3  18      365.47      354.90      9.00 o 
   5   3  18        1.94        2.16      2.61 o 
   6   3  18       73.30       75.82      4.39 o 
   7   3  18       31.31       43.49      4.34 o 
   8   3  18      113.23      126.26      6.30 o 
   9   3  18        7.47       20.85      4.76 o 
   0   4  18      329.38      298.85      7.12 o 
   1   4  18     2362.86     2462.73     15.92 o 
   2   4  18     4339.48     4316.91     29.49 o 
   3   4  18      653.61      692.36      8.73 o 
   4   4  18        8.65        5.01      2.39 o 
   5   4  18       53.43       50.96      3.61 o 
   6   4  18      181.58      186.33      6.00 o 
   7   4  18       23.45       25.72      3.67 o 
   8   4  18        9.03        5.31      3.55 o 
   9   4  18      245.26      241.46      8.03 o 
   1   5  18      386.77      444.43      5.24 o 
   2   5  18       69.66       98.67      3.66 o 
   3   5  18       84.22      139.49      4.52 o 
   4   5  18     1609.53     1464.04     20.20 o 
   5   5  18       26.23       35.40      3.82 o 
   6   5  18      192.13      216.35      6.93 o 
   7   5  18       63.03       66.60      4.68 o 
   8   5  18      185.07      177.15      7.24 o 
   9   5  18       35.15       40.55      4.79 o 
   0   6  18      486.98      444.85      7.40 o 
   1   6  18        7.13       21.25      2.07 o 
   2   6  18        0.69        2.24      2.11 o 
   3   6  18       13.41       13.45      2.87 o 
   4   6  18       22.51       30.39      3.83 o 
   5   6  18      330.91      330.01      7.81 o 
   6   6  18      191.35      184.42      6.82 o 
   7   6  18      101.48      106.11      5.88 o 
   8   6  18       22.83       21.72      4.63 o 
   9   6  18       36.85       39.01      5.26 o 
   1   7  18       18.76       12.91      2.33 o 
   2   7  18      134.56      132.69      5.13 o 
   3   7  18      365.25      381.89      7.76 o 
   4   7  18      272.38      217.53      7.02 o 
   5   7  18      173.86      188.81      6.62 o 
   6   7  18       14.34       18.15      3.86 o 
   7   7  18       60.99       53.62      5.16 o 
   8   7  18      106.38      106.04      6.60 o 
   0   8  18      818.92      805.42     13.81 o 
   1   8  18     1311.40     1289.86     12.78 o 
   2   8  18      419.83      397.09      7.51 o 
   3   8  18     1673.12     1648.00     17.26 o 
   4   8  18      202.00      217.53      7.07 o 
   5   8  18      367.84      345.07     10.88 o 
   6   8  18       20.57       15.67      4.24 o 
   7   8  18        0.65        4.84      4.16 o 
   8   8  18       38.15       35.64      5.60 o 
   1   9  18     1686.99     1659.83     18.09 o 
   2   9  18       91.56       89.57      5.07 o 
   3   9  18      748.57      725.67     11.05 o 
   4   9  18      462.97      444.44     11.01 o 
   5   9  18      252.97      278.26      8.88 o 
   6   9  18      104.91      114.06      6.64 o 
   7   9  18        4.11        5.52      4.75 o 
   8   9  18      148.08      169.19     10.90 o 
   0  10  18      692.45      772.63     21.05 o 
   1  10  18     1045.54     1080.51     14.37 o 
   2  10  18      411.90      379.22      9.43 o 
   3  10  18       88.50       99.39      5.59 o 
   4  10  18      352.41      371.20      8.90 o 
   5  10  18        8.99       15.97      4.41 o 
   6  10  18        2.66        0.75      4.76 o 
   7  10  18       12.48       12.24      5.34 o 
   1  11  18       21.27       19.07      5.22 o 
   2  11  18      238.13      241.98      8.87 o 
   3  11  18       22.86       30.98      5.21 o 
   4  11  18      220.23      232.15      8.98 o 
   5  11  18        2.12        1.78      4.78 o 
   6  11  18      423.05      464.10     12.90 o 
   7  11  18       48.39       61.99      6.98 o 
   0  12  18     1772.61     1668.34     33.57 o 
   1  12  18      220.39      207.77     10.52 o 
   2  12  18       54.78       45.82      6.09 o 
   3  12  18        3.20        1.63      4.96 o 
   4  12  18       48.73       42.73      6.76 o 
   5  12  18      561.62      537.50     15.69 o 
   6  12  18        2.58        9.78      5.76 o 
   1  13  18       24.30       19.11      6.94 o 
   2  13  18       65.75       82.43      9.30 o 
   3  13  18      129.42      144.42      9.72 o 
   4  13  18       13.14       13.74      7.74 o 
   5  13  18        5.27       -0.86      5.81 o 
   0  14  18        3.93       -3.78     10.02 o 
   1  14  18       60.03       69.88      9.00 o 
   2  14  18      164.48      181.87     13.37 o 
   3  14  18      461.32      472.93     17.09 o 
   4  14  18      194.99      214.29     12.18 o 
   1  15  18      215.63      238.31     24.65 o 
   2  15  18       99.31       94.88     11.65 o 
   3  15  18      722.14      766.07     24.19 o 
   1   1  19     6321.13     6700.45     60.20 o 
   2   1  19      736.61      798.11      7.79 o 
   3   1  19     1009.72     1070.76      9.01 o 
   4   1  19       77.61      102.10      3.53 o 
   5   1  19       48.75       43.99      2.90 o 
   6   1  19      208.70      200.49      5.14 o 
   7   1  19       12.96       11.85      2.91 o 
   8   1  19      563.21      539.16     12.02 o 
   9   1  19       20.61       30.45      5.99 o 
   0   2  19    12273.08    12746.36     97.22 o 
   1   2  19    14654.06    15609.05     86.25 o 
   2   2  19       42.26       38.49      2.28 o 
   3   2  19      667.82      702.95      8.80 o 
   4   2  19      440.63      448.76      7.50 o 
   5   2  19        4.95        2.57      2.35 o 
   6   2  19      685.80      663.70      8.86 o 
   7   2  19        0.03       -1.64      3.08 o 
   8   2  19       21.63       33.96      4.36 o 
   9   2  19      422.27      426.82     12.16 o 
   1   3  19      974.88     1099.40      8.70 o 
   2   3  19     6750.49     7180.89     46.05 o 
   3   3  19      377.24      429.74      6.67 o 
   4   3  19     2106.78     2090.67     28.01 o 
   5   3  19       64.01       60.86      3.73 o 
   6   3  19      168.94      168.57      5.42 o 
   7   3  19      433.94      428.00      9.13 o 
   8   3  19      790.96      710.38     12.11 o 
   9   3  19       65.11       58.56      4.75 o 
   0   4  19    12034.28    13509.50    103.65 o 
   1   4  19     1231.05     1260.83      9.20 o 
   2   4  19     2501.58     2577.61     19.18 o 
   3   4  19      312.44      326.85      6.74 o 
   4   4  19      216.44      244.75      7.15 o 
   5   4  19      329.44      316.58      6.97 o 
   6   4  19       74.67       75.59      4.41 o 
   7   4  19        1.59        5.30      3.40 o 
   8   4  19        9.99       12.71      3.78 o 
   9   4  19        3.20        8.79      5.04 o 
   1   5  19      319.34      354.41      5.05 o 
   2   5  19      253.72      278.43      4.89 o 
   3   5  19      481.21      529.45      8.32 o 
   4   5  19      281.09      312.21      6.65 o 
   5   5  19       96.92      122.43      5.41 o 
   6   5  19      560.87      551.30      9.73 o 
   7   5  19      127.93      136.90      5.99 o 
   8   5  19      386.65      357.01      9.35 o 
   9   5  19        1.51        6.39      3.99 o 
   0   6  19     5983.05     7009.02     56.82 o 
   1   6  19       25.47       43.95      2.54 o 
   2   6  19       68.90       69.52      4.47 o 
   3   6  19       86.81       80.73      4.54 o 
   4   6  19      152.41      140.45      5.72 o 
   5   6  19      261.90      287.28      7.57 o 
   6   6  19       25.78       29.07      4.05 o 
   7   6  19      188.62      180.62      6.92 o 
   8   6  19      118.49      118.83      6.99 o 
   9   6  19       90.68       96.80      6.48 o 
   1   7  19     1125.42     1105.86     10.53 o 
   2   7  19       69.83       98.40      4.55 o 
   3   7  19     1251.67     1203.31     14.50 o 
   4   7  19      296.74      264.87      7.53 o 
   5   7  19       72.08       80.78      5.14 o 
   6   7  19      595.09      573.00     12.08 o 
   7   7  19       21.57       19.52      4.39 o 
   8   7  19        8.41       17.52      4.66 o 
   0   8  19     2354.25     2286.61     27.03 o 
   1   8  19     1878.53     1872.29     17.08 o 
   2   8  19     1401.47     1392.27     14.38 o 
   3   8  19     1108.93     1057.33     13.24 o 
   4   8  19       28.84       17.23      3.80 o 
   5   8  19      342.68      330.29      8.28 o 
   6   8  19      124.38      118.83      6.44 o 
   7   8  19       30.95       37.02      4.98 o 
   8   8  19      119.65      121.55      7.50 o 
   1   9  19      364.61      352.25      8.30 o 
   2   9  19     4903.62     4789.35     38.04 o 
   3   9  19       16.52       22.71      4.02 o 
   4   9  19      283.42      285.34      8.11 o 
   5   9  19      101.61      107.20      5.95 o 
   6   9  19      231.06      234.80      8.62 o 
   7   9  19      140.63      139.68      7.79 o 
   8   9  19       29.54       25.42      6.47 o 
   0  10  19     4715.59     4547.10     65.82 o 
   1  10  19      788.11      757.37     11.90 o 
   2  10  19     2789.55     2767.68     28.30 o 
   3  10  19      775.65      718.15     11.47 o 
   4  10  19       86.74       89.39      5.66 o 
   5  10  19      148.42      140.24      7.12 o 
   6  10  19      342.00      352.88     11.23 o 
   7  10  19       43.54       34.77      5.85 o 
   1  11  19      133.93      130.12     10.72 o 
   2  11  19     1710.72     1708.45     21.00 o 
   3  11  19        1.24       -3.56      4.41 o 
   4  11  19      615.72      612.54     12.53 o 
   5  11  19      227.39      193.00      8.80 o 
   6  11  19       46.64       50.55      6.66 o 
   7  11  19       37.62       54.04      6.66 o 
   0  12  19     1011.90     1008.40     25.11 o 
   1  12  19       57.75       55.13      7.48 o 
   2  12  19      450.27      445.44     12.67 o 
   3  12  19       21.51       13.52      5.43 o 
   4  12  19      154.11      172.75      9.82 o 
   5  12  19       96.25      124.19      8.41 o 
   6  12  19       16.40       32.55      6.46 o 
   1  13  19       13.53        1.61      6.47 o 
   2  13  19       10.89        4.50      6.09 o 
   3  13  19      419.61      422.61     16.47 o 
   4  13  19      598.52      583.90     15.08 o 
   5  13  19      170.84      171.48     11.24 o 
   0  14  19      235.14      278.24     19.97 o 
   1  14  19      109.17      112.99      9.69 o 
   2  14  19        3.30       -7.50      7.50 o 
   3  14  19      155.42      147.17     11.69 o 
   4  14  19      136.29      159.43     14.04 o 
   1  15  19       62.40       62.72     12.33 o 
   2  15  19       29.33       37.84      9.71 o 
   0   0  20     6277.15     7047.05     95.85 o 
   1   0  20     1327.17     1340.38     16.43 o 
   2   0  20      318.50      282.62      5.90 o 
   3   0  20      668.23      670.20      9.08 o 
   4   0  20      764.03      469.53     93.39 o 
   5   0  20        9.65        1.92      3.25 o 
   6   0  20      588.50      620.66     11.25 o 
   7   0  20      350.44      343.24      9.73 o 
   8   0  20        3.38        6.58      7.53 o 
   9   0  20      407.20      405.22     19.81 o 
   1   1  20     4790.87     4951.95     28.47 o 
   2   1  20     1122.87     1250.36     10.65 o 
   3   1  20     2596.51     2637.97     17.38 o 
   4   1  20      200.23      175.05     10.14 o 
   5   1  20       39.58       44.64      2.86 o 
   6   1  20       97.16       87.77      3.91 o 
   7   1  20       91.90       83.48      4.41 o 
   8   1  20      195.76      199.22      6.71 o 
   9   1  20      172.77      168.44      9.33 o 
   0   2  20      900.90      917.04     12.16 o 
   1   2  20      171.03      229.72      6.78 o 
   2   2  20      159.14      197.23      3.89 o 
   3   2  20      343.05      307.47      5.14 o 
   4   2  20        3.19        6.32      2.11 o 
   5   2  20      240.14      231.24      5.28 o 
   6   2  20       23.42       26.60      3.19 o 
   7   2  20        9.89        9.77      3.49 o 
   8   2  20      109.69      120.02      6.06 o 
   9   2  20       20.19       27.48      5.71 o 
   1   3  20      826.59      843.21      6.73 o 
   2   3  20      852.44     1031.46      9.16 o 
   3   3  20      951.99      955.40      9.30 o 
   4   3  20      184.86      185.55      6.23 o 
   5   3  20      309.60      294.96      6.29 o 
   6   3  20        5.43        8.13      2.78 o 
   7   3  20      453.90      427.71      9.24 o 
   8   3  20       13.07       25.89      4.68 o 
   9   3  20      247.04      220.35      7.31 o 
   0   4  20     2151.37     2437.91     37.68 o 
   1   4  20       42.43       42.52      1.94 o 
   2   4  20      264.12      277.93      4.67 o 
   3   4  20      178.73      144.55      6.80 o 
   4   4  20       29.45       16.32      3.63 o 
   5   4  20      150.62      161.97      5.27 o 
   6   4  20       15.63       17.93      3.30 o 
   7   4  20      164.36      171.58      6.41 o 
   8   4  20       34.45       30.36      4.62 o 
   9   4  20      135.76      140.82      6.82 o 
   1   5  20       28.80       47.34      2.38 o 
   2   5  20      243.69      260.93      4.82 o 
   3   5  20     1719.36     1781.43     17.44 o 
   4   5  20       78.22       95.83      4.57 o 
   5   5  20       72.76       73.03      4.64 o 
   6   5  20        7.35       10.82      3.42 o 
   7   5  20      427.52      398.87      8.34 o 
   8   5  20      379.76      343.66      9.41 o 
   9   5  20      107.21      113.03      6.44 o 
   0   6  20      330.59      315.88      5.81 o 
   1   6  20      318.41      390.63      5.57 o 
   2   6  20      408.71      389.39      7.68 o 
   3   6  20      223.01      212.01      6.46 o 
   4   6  20      305.99      296.24      7.43 o 
   5   6  20        1.95       -1.09      3.24 o 
   6   6  20      140.01      145.87      6.33 o 
   7   6  20        9.68        4.40      3.73 o 
   8   6  20       47.93       52.12      6.01 o 
   9   6  20       77.08       81.45      5.88 o 
   1   7  20      854.11      850.43      8.80 o 
   2   7  20      494.20      463.93      8.49 o 
   3   7  20      864.24      862.37     12.04 o 
   4   7  20     3072.24     3011.53     30.22 o 
   5   7  20       33.06       32.32      4.24 o 
   6   7  20       28.97       27.11      4.21 o 
   7   7  20        1.06        6.09      5.57 o 
   8   7  20       54.35       54.87      5.55 o 
   0   8  20      465.48      478.24     11.33 o 
   1   8  20       12.98       11.51      3.18 o 
   2   8  20     1564.59     1559.48     16.41 o 
   3   8  20      121.21       98.49      5.24 o 
   4   8  20       52.85       61.47      4.65 o 
   5   8  20      580.58      560.08     10.18 o 
   6   8  20      704.39      699.21     12.33 o 
   7   8  20        2.14       -2.11      4.18 o 
   8   8  20       40.62       47.39      6.00 o 
   1   9  20     2224.63     2159.50     21.75 o 
   2   9  20        4.22       19.84      3.88 o 
   3   9  20       29.95       42.01      4.40 o 
   4   9  20      161.40      172.99      6.84 o 
   5   9  20       98.09       95.56      5.81 o 
   6   9  20       72.63       64.16      5.67 o 
   7   9  20       55.55       53.68      6.14 o 
   8   9  20       64.46       71.45      6.81 o 
   0  10  20     2479.97     2462.22     41.17 o 
   1  10  20       35.07       36.67      4.50 o 
   2  10  20      114.93      143.54      8.58 o 
   3  10  20       85.76       74.07      5.31 o 
   4  10  20      154.11      162.70      6.96 o 
   5  10  20       17.20       22.07      4.69 o 
   6  10  20       50.34       66.77      6.36 o 
   7  10  20       69.71       69.20      6.87 o 
   1  11  20        1.77        7.21      5.46 o 
   2  11  20     1699.91     1665.36     20.81 o 
   3  11  20     1369.24     1337.40     22.79 o 
   4  11  20      160.45      169.58      7.65 o 
   5  11  20      353.34      340.06     10.92 o 
   6  11  20      104.22       97.66      7.26 o 
   0  12  20      513.50      463.64     17.65 o 
   1  12  20      780.78      811.40     17.57 o 
   2  12  20      496.39      508.77     13.31 o 
   3  12  20       82.01       83.94      6.95 o 
   4  12  20      385.47      386.33     14.37 o 
   5  12  20       12.84       10.39      5.66 o 
   6  12  20      695.71      715.73     15.98 o 
   1  13  20        1.64       -2.55      6.28 o 
   2  13  20      124.34      135.27      9.12 o 
   3  13  20        6.88        9.78      7.14 o 
   4  13  20     1985.49     1980.81     28.82 o 
   5  13  20       57.90       47.53      7.41 o 
   0  14  20      338.81      376.95     22.71 o 
   1  14  20       19.39       13.43      7.03 o 
   2  14  20       53.06       59.76     10.36 o 
   3  14  20        1.31       -0.58      7.11 o 
   4  14  20      126.52      120.95     13.62 o 
   1  15  20       46.25       34.87     11.85 o 
   2  15  20       31.26       27.81      9.31 o 
   1   1  21     1115.71     1266.24      9.55 o 
   2   1  21      161.84      120.35      3.57 o 
   3   1  21     1552.16     1492.20     12.65 o 
   4   1  21       50.57       62.48      4.58 o 
   5   1  21       93.39       84.01      3.44 o 
   6   1  21       10.63        7.04      2.75 o 
   7   1  21       54.45       66.05      5.12 o 
   8   1  21      214.71      220.78      8.84 o 
   9   1  21       31.80       34.03      6.10 o 
   0   2  21    13069.61    13797.24    119.55 o 
   1   2  21        3.83        0.12      1.39 o 
   2   2  21     1379.80     1457.01     11.68 o 
   3   2  21      807.57      788.86      8.39 o 
   4   2  21      698.74      749.12     10.52 o 
   5   2  21      290.70      297.28      5.82 o 
   6   2  21      205.83      220.25      6.07 o 
   7   2  21       13.78       13.72      3.17 o 
   8   2  21       60.26       62.74      5.10 o 
   9   2  21        0.07       20.08      5.68 o 
   1   3  21      452.33      519.62      5.16 o 
   2   3  21      522.43      610.27      9.03 o 
   3   3  21      476.69      587.12      6.81 o 
   4   3  21      432.53      434.69      7.84 o 
   5   3  21        0.68       -2.56      2.56 o 
   6   3  21        1.81        5.14      2.78 o 
   7   3  21      176.75      170.55      6.87 o 
   8   3  21        3.96       11.25      4.73 o 
   9   3  21      278.58      292.57      8.12 o 
   0   4  21     3804.10     4170.57     39.72 o 
   1   4  21     1522.03     1674.79     11.53 o 
   2   4  21       48.71       54.57      2.85 o 
   3   4  21      186.97      171.91      5.46 o 
   4   4  21      548.35      507.48     13.12 o 
   5   4  21      334.47      312.86      6.40 o 
   6   4  21      381.61      362.23      7.45 o 
   7   4  21       24.32       23.02      3.90 o 
   8   4  21      199.21      201.09      7.15 o 
   9   4  21        0.33       22.59      5.33 o 
   1   5  21      140.87      142.27      4.40 o 
   2   5  21      488.07      523.66      6.92 o 
   3   5  21      111.32      113.53      4.79 o 
   4   5  21        2.39       -1.67      2.75 o 
   5   5  21      219.23      228.51      6.92 o 
   6   5  21      247.71      231.89      7.06 o 
   7   5  21       82.59       68.63      4.99 o 
   8   5  21       85.98       75.01      5.64 o 
   9   5  21        1.75       21.34      7.10 o 
   0   6  21     2027.81     2082.92     19.58 o 
   1   6  21      857.81      876.35      8.75 o 
   2   6  21     1618.68     1627.38     18.17 o 
   3   6  21     1148.58     1154.55     13.89 o 
   4   6  21        8.79        2.78      3.34 o 
   5   6  21        6.39        3.90      3.41 o 
   6   6  21       56.03       61.14      4.90 o 
   7   6  21       38.16       38.16      4.42 o 
   8   6  21       14.37       19.52      4.47 o 
   9   6  21      119.17      109.67     11.98 o 
   1   7  21     3569.99     3473.59     25.86 o 
   2   7  21        6.09        3.37      3.24 o 
   3   7  21        1.75        4.42      3.34 o 
   4   7  21      192.99      222.96      7.26 o 
   5   7  21      406.33      393.05      8.81 o 
   6   7  21      203.21      189.04      7.32 o 
   7   7  21      387.54      396.21      9.81 o 
   8   7  21       97.02      108.58      6.40 o 
   0   8  21      787.52      778.17     13.76 o 
   1   8  21     2511.55     2336.15     20.21 o 
   2   8  21     1086.79     1004.10     12.59 o 
   3   8  21      575.22      549.67      9.50 o 
   4   8  21        1.11       -3.33      3.33 o 
   5   8  21       52.31       48.65      4.78 o 
   6   8  21       68.00       70.43      5.50 o 
   7   8  21       14.29       17.37      4.68 o 
   8   8  21      181.59      197.51      9.08 o 
   1   9  21     1555.36     1522.32     17.28 o 
   2   9  21     3633.57     3611.09     30.54 o 
   3   9  21      477.80      509.83      9.97 o 
   4   9  21       28.14       23.35      4.24 o 
   5   9  21        0.15        7.19      3.98 o 
   6   9  21       15.77       16.06      4.64 o 
   7   9  21       19.94       24.52      5.37 o 
   0  10  21     1491.22     1457.95     29.25 o 
   1  10  21     2207.11     2191.65     25.25 o 
   2  10  21      279.49      287.63      9.19 o 
   3  10  21       58.45       58.22      5.05 o 
   4  10  21       40.40       54.22      5.05 o 
   5  10  21      318.36      351.49      9.97 o 
   6  10  21        5.43        4.81      4.91 o 
   7  10  21       22.98       14.43      5.45 o 
   1  11  21      361.47      379.32     11.80 o 
   2  11  21      462.42      441.26     10.71 o 
   3  11  21       24.67       26.10      5.26 o 
   4  11  21      973.67     1020.08     15.39 o 
   5  11  21       37.19       45.24      6.08 o 
   6  11  21       12.61        9.63      5.36 o 
   0  12  21      349.94      335.17     24.45 o 
   1  12  21      418.99      427.71     13.60 o 
   2  12  21     1534.05     1516.49     23.13 o 
   3  12  21       29.05       20.48      5.37 o 
   4  12  21       82.47       94.34      8.13 o 
   5  12  21      134.36      137.35      9.36 o 
   6  12  21      558.74      563.59     14.50 o 
   1  13  21       77.96       87.39      8.77 o 
   2  13  21       96.26       82.81      8.22 o 
   3  13  21        0.03       -2.74      6.94 o 
   4  13  21       46.89       52.35      7.99 o 
   5  13  21      414.89      475.22     14.60 o 
   0  14  21       20.21       20.26     11.83 o 
   1  14  21        0.71       -7.17      7.54 o 
   2  14  21       33.93       25.28      8.89 o 
   3  14  21     1049.90     1109.46     25.26 o 
   4  14  21       19.39       17.57      8.16 o 
   1  15  21      461.72      502.42     32.33 o 
   2  15  21        1.60       -2.41      7.92 o 
   0   0  22       25.75       75.05      5.73 o 
   1   0  22    18800.52    19725.34    158.41 o 
   2   0  22     6424.82     6469.98     52.19 o 
   3   0  22      487.72      499.05      8.63 o 
   4   0  22     2206.63     2213.93     25.19 o 
   5   0  22     1123.50     1040.51     14.76 o 
   6   0  22      175.23      187.05      7.75 o 
   7   0  22      161.01      179.60      7.86 o 
   8   0  22      229.21      204.25     12.69 o 
   9   0  22      923.45      823.60     24.83 o 
   1   1  22     1081.63     1203.99      9.60 o 
   2   1  22      463.28      484.27      5.65 o 
   3   1  22      352.52      409.65      5.96 o 
   5   1  22       46.44       51.68      3.34 o 
   6   1  22      103.05      113.26      4.54 o 
   7   1  22       91.59      113.84      5.10 o 
   8   1  22      102.71      104.09      5.76 o 
   9   1  22       31.42       36.68      6.34 o 
   0   2  22    24157.03    24826.98    198.64 o 
   1   2  22     1481.66     1563.62     11.33 o 
   2   2  22      447.68      405.74      5.30 o 
   3   2  22      168.28      161.54      4.26 o 
   4   2  22      601.13      674.33     10.19 o 
   5   2  22       80.66       91.43      4.06 o 
   6   2  22       99.89       92.22      4.48 o 
   7   2  22      428.32      402.53      7.78 o 
   8   2  22       67.48       68.07      5.33 o 
   9   2  22      440.65      426.87     13.10 o 
   1   3  22     5292.19     5585.42     30.50 o 
   2   3  22     8561.99     8960.99     51.79 o 
   3   3  22      663.40      712.99      7.76 o 
   4   3  22      265.59      269.88      6.52 o 
   5   3  22        6.84        4.38      2.72 o 
   6   3  22       55.64       49.96      3.99 o 
   7   3  22      737.77      701.02     11.82 o 
   8   3  22      336.86      299.62     11.49 o 
   9   3  22      196.63      209.80      7.28 o 
   0   4  22        9.36        4.30      3.28 o 
   1   4  22     3656.85     3701.49     22.07 o 
   2   4  22        8.42       17.56      2.18 o 
   3   4  22     1020.42     1013.85     11.40 o 
   4   4  22       20.02       17.48      2.93 o 
   5   4  22        0.92        8.94      2.80 o 
   6   4  22      642.50      627.03      9.66 o 
   7   4  22        0.08        7.11      3.54 o 
   8   4  22      219.42      204.33      7.34 o 
   9   4  22      866.73      823.35     13.96 o 
   1   5  22      885.02      846.22      7.71 o 
   2   5  22       83.28       39.57      3.07 o 
   3   5  22      296.37      263.86      6.39 o 
   4   5  22      125.59      125.05      5.07 o 
   5   5  22       32.00       39.49      4.04 o 
   6   5  22      171.95      147.40      5.85 o 
   7   5  22      452.92      465.98      9.45 o 
   8   5  22      255.97      238.25      8.22 o 
   9   5  22       14.72       25.22      6.60 o 
   0   6  22     2681.14     2420.19     22.11 o 
   1   6  22     1143.52     1063.77      9.43 o 
   2   6  22      218.75      178.30      6.51 o 
   3   6  22     3475.00     3403.14     28.20 o 
   4   6  22      133.00      132.69      5.87 o 
   5   6  22      383.39      403.17      8.65 o 
   6   6  22       25.48       27.68      4.16 o 
   7   6  22       12.74       17.38      4.10 o 
   8   6  22      177.77      183.80      8.57 o 
   1   7  22      171.28      200.44      5.29 o 
   2   7  22      522.76      522.57      9.21 o 
   3   7  22       39.27       46.79      4.32 o 
   4   7  22       15.82       13.89      3.77 o 
   5   7  22      115.54      119.83      6.06 o 
   6   7  22      158.57      148.35      6.73 o 
   7   7  22       97.85      107.87      6.38 o 
   8   7  22      111.85      108.79      6.51 o 
   0   8  22     4437.96     4376.40     45.17 o 
   1   8  22       60.88       54.61      4.18 o 
   2   8  22      475.14      469.32      8.69 o 
   3   8  22      245.92      259.40      7.33 o 
   4   8  22      110.39      110.26      5.57 o 
   5   8  22        0.27        1.37      3.57 o 
   6   8  22      150.86      149.81      7.21 o 
   7   8  22       41.45       33.90      5.28 o 
   8   8  22      526.93      493.52     12.41 o 
   1   9  22      619.56      592.73     11.26 o 
   2   9  22     1553.84     1521.15     16.63 o 
   3   9  22      147.66      155.92      6.36 o 
   4   9  22     2144.71     2079.73     21.47 o 
   5   9  22      533.02      511.18     10.25 o 
   6   9  22      130.30      125.41      6.93 o 
   7   9  22        0.03        8.36      4.83 o 
   0  10  22      932.44      949.90     22.94 o 
   1  10  22      158.63      180.60      8.83 o 
   2  10  22      340.99      353.36      9.67 o 
   3  10  22     2018.20     1916.00     20.28 o 
   4  10  22      106.32      105.31      6.02 o 
   5  10  22      677.64      685.82     15.17 o 
   6  10  22      191.26      164.29      8.39 o 
   7  10  22       14.14       13.61      5.48 o 
   1  11  22      518.17      507.36     12.84 o 
   2  11  22        8.65       10.70      4.63 o 
   3  11  22        0.84       -4.34      4.46 o 
   4  11  22      229.24      239.43      8.73 o 
   5  11  22      339.41      332.41     11.11 o 
   6  11  22      337.02      366.18     11.97 o 
   0  12  22      108.04      115.42     14.01 o 
   1  12  22      221.97      229.55     11.22 o 
   2  12  22      507.07      518.36     13.62 o 
   3  12  22       88.67       89.85      7.01 o 
   4  12  22      284.23      296.35     14.72 o 
   5  12  22      688.66      688.78     16.38 o 
   6  12  22       82.69       85.86      9.41 o 
   1  13  22      521.50      549.14     15.45 o 
   2  13  22        1.67       -4.88      6.16 o 
   3  13  22       91.05      103.91     10.38 o 
   4  13  22        5.46       14.47      8.05 o 
   5  13  22        0.13        7.82      6.16 o 
   0  14  22      141.75      156.82     17.18 o 
   1  14  22      263.80      223.85     13.54 o 
   2  14  22      119.49       89.33     11.21 o 
   3  14  22       33.31       24.27     10.74 o 
   4  14  22        9.78        9.36      7.87 o 
   1  15  22        0.12      -10.10     10.32 o 
   2  15  22      197.25      203.77     17.55 o 
   1   1  23     2617.54     2623.76     17.14 o 
   2   1  23     1971.73     2056.76     14.94 o 
   3   1  23     1159.87     1081.33     10.45 o 
   4   1  23      662.57      676.95     13.20 o 
   5   1  23      284.79      298.16      6.26 o 
   6   1  23      548.40      534.77      8.14 o 
   7   1  23      190.13      189.36      6.15 o 
   8   1  23       27.91       29.37      4.41 o 
   9   1  23      330.66      350.21     12.77 o 
   0   2  23     3819.75     3856.15     32.67 o 
   1   2  23     3629.70     3743.41     22.62 o 
   2   2  23     1107.87     1153.83      9.87 o 
   3   2  23      163.47      157.47      4.22 o 
   4   2  23      278.90      291.80      6.56 o 
   5   2  23     2485.69     2402.16     20.78 o 
   6   2  23      154.62      175.16      5.84 o 
   7   2  23      302.03      281.12      7.04 o 
   8   2  23      158.56      169.39      7.40 o 
   9   2  23      484.41      480.01     14.27 o 
   1   3  23      177.76      205.41      3.88 o 
   2   3  23      167.99      152.57      3.60 o 
   3   3  23        3.69       -2.02      2.02 o 
   4   3  23      107.31      132.99      5.29 o 
   5   3  23       11.86        8.67      2.90 o 
   6   3  23      609.03      580.68      9.47 o 
   7   3  23      322.56      319.51      8.86 o 
   8   3  23      150.95      161.12      7.56 o 
   9   3  23      549.71      537.21     12.80 o 
   0   4  23     2033.47     2072.81     19.81 o 
   1   4  23      707.11      774.68      6.89 o 
   2   4  23      858.60      946.64      9.03 o 
   3   4  23      221.32      203.75      6.35 o 
   4   4  23      689.81      638.85      8.61 o 
   5   4  23      550.95      532.80      8.13 o 
   6   4  23       87.54       88.72      4.42 o 
   7   4  23      841.25      814.63     12.19 o 
   8   4  23      120.78      127.16      6.17 o 
   9   4  23       16.70       36.74      4.94 o 
   1   5  23      150.44      137.38      4.48 o 
   2   5  23     3583.17     3486.38     25.79 o 
   3   5  23      732.37      679.96      9.47 o 
   4   5  23      416.18      475.41      8.29 o 
   5   5  23      249.31      249.92      6.62 o 
   6   5  23        1.55        6.41      3.27 o 
   7   5  23        0.22       -0.76      3.49 o 
   8   5  23       86.96       99.54      6.04 o 
   9   5  23      603.70      573.53     12.21 o 
   0   6  23     4262.88     3897.14     32.67 o 
   1   6  23     4432.07     4264.11     27.10 o 
   2   6  23     2041.93     2150.30     20.45 o 
   3   6  23       76.21       68.34      4.41 o 
   4   6  23      107.88      102.13      5.32 o 
   5   6  23       41.71       35.26      4.20 o 
   6   6  23        2.02       -2.66      3.61 o 
   7   6  23       74.96       82.33      5.51 o 
   8   6  23       95.87      101.68      6.60 o 
   1   7  23      679.39      681.24      9.24 o 
   2   7  23      593.89      583.97      9.88 o 
   3   7  23      518.56      492.23      9.32 o 
   4   7  23      466.13      438.54      9.05 o 
   5   7  23        9.75       10.53      4.07 o 
   6   7  23       12.57       10.07      4.01 o 
   7   7  23        1.48        6.16      4.02 o 
   8   7  23       67.92       69.93      5.84 o 
   0   8  23    13982.55    13314.60    112.38 o 
   1   8  23     2205.35     2123.23     21.13 o 
   2   8  23     4072.96     4037.19     32.97 o 
   3   8  23       82.69       75.99      4.85 o 
   4   8  23      648.07      620.46     10.53 o 
   5   8  23        0.03       -2.69      3.61 o 
   6   8  23      303.56      314.11      9.04 o 
   7   8  23       66.83       69.42      5.89 o 
   8   8  23        2.26        4.59      4.75 o 
   1   9  23        8.23        7.06      4.01 o 
   2   9  23     1682.39     1597.90     19.18 o 
   3   9  23      110.75      100.75      5.60 o 
   4   9  23       83.23       96.47      5.85 o 
   5   9  23      141.59      136.87      6.66 o 
   6   9  23       34.59       34.04      5.20 o 
   7   9  23        3.65        2.16      5.45 o 
   0  10  23      123.83      118.93     15.34 o 
   1  10  23        0.59       -5.75      6.21 o 
   2  10  23      373.82      377.77      9.85 o 
   3  10  23       91.88      100.22      6.14 o 
   4  10  23     1109.55     1126.66     15.22 o 
   5  10  23      738.82      742.38     13.23 o 
   6  10  23      117.78      138.09      7.96 o 
   7  10  23       94.19      108.66      7.67 o 
   1  11  23      296.99      302.00     12.47 o 
   2  11  23      176.88      185.67      8.16 o 
   3  11  23      569.93      569.64     12.24 o 
   4  11  23     1128.88     1206.83     18.04 o 
   5  11  23      106.47      120.59      7.43 o 
   6  11  23      219.65      248.93     11.43 o 
   0  12  23       48.24       36.61     11.95 o 
   1  12  23        1.55       -6.01      6.01 o 
   2  12  23      709.18      737.65     15.99 o 
   3  12  23      142.61      138.86      7.87 o 
   4  12  23      476.28      436.38     13.54 o 
   5  12  23      110.49      119.17      8.99 o 
   6  12  23       95.34       90.57      9.59 o 
   1  13  23      625.55      653.45     18.31 o 
   2  13  23       72.53       47.42      7.92 o 
   3  13  23       40.46       51.84     10.40 o 
   4  13  23      653.46      685.44     16.57 o 
   5  13  23       16.86       24.21      6.82 o 
   0  14  23     1080.40     1151.83     34.80 o 
   1  14  23      483.24      532.12     18.04 o 
   2  14  23      827.28      881.29     23.88 o 
   3  14  23       60.24       58.06      9.53 o 
   1  15  23        7.42        1.71     10.31 o 
   2  15  23      538.84      501.60     41.73 o 
   0   0  24      628.18      867.20     15.76 o 
   1   0  24     1633.82     1610.24     17.10 o 
   2   0  24      504.47      525.15      8.36 o 
   3   0  24     6636.35     6629.83     61.47 o 
   4   0  24       59.78       43.66      5.07 o 
   5   0  24     1187.41     1104.46     15.62 o 
   6   0  24      502.44      496.62     15.22 o 
   7   0  24       11.84       17.29      4.98 o 
   8   0  24       38.01       38.05      7.59 o 
   9   0  24     1352.67     1200.62     32.23 o 
   1   1  24     3250.01     3270.68     20.74 o 
   2   1  24     3902.44     3949.61     25.63 o 
   3   1  24       30.29       37.95      2.69 o 
   4   1  24       82.28       95.51      4.85 o 
   5   1  24     1280.49     1241.55     12.81 o 
   6   1  24       95.74       98.75      4.64 o 
   7   1  24        2.64        3.93      3.25 o 
   8   1  24      232.76      220.63      8.06 o 
   9   1  24       32.46       37.87      6.82 o 
   0   2  24      183.54      132.70      4.22 o 
   1   2  24        0.97        5.12      1.52 o 
   2   2  24      381.45      371.85      5.45 o 
   3   2  24     1154.82     1142.54     13.87 o 
   4   2  24        9.96        8.17      2.10 o 
   5   2  24       13.97        7.81      3.06 o 
   6   2  24      272.59      277.99      7.49 o 
   7   2  24      475.16      450.52      9.03 o 
   8   2  24      136.07      144.29      7.15 o 
   9   2  24     1573.58     1459.00     24.50 o 
   1   3  24     2071.50     2092.18     13.76 o 
   2   3  24      497.49      532.20      6.28 o 
   3   3  24      304.26      304.12      5.24 o 
   4   3  24      239.18      277.48      6.15 o 
   5   3  24      207.53      228.87      6.13 o 
   6   3  24        0.43       -3.04      3.04 o 
   7   3  24      101.17      114.51      6.10 o 
   8   3  24      418.64      375.51     10.28 o 
   9   3  24      162.22      201.39      7.45 o 
   0   4  24     1937.96     2206.45     20.07 o 
   1   4  24      429.64      401.25      4.66 o 
   2   4  24       71.18       91.91      3.41 o 
   3   4  24        1.59        6.04      2.69 o 
   4   4  24      933.66      869.47     10.26 o 
   5   4  24        1.28        2.84      2.79 o 
   6   4  24       63.03       73.72      4.43 o 
   7   4  24      415.43      404.48      8.85 o 
   8   4  24      345.41      350.15      9.02 o 
   9   4  24      482.22      463.17     10.95 o 
   1   5  24      144.37      139.90      3.84 o 
   2   5  24      164.11      176.82      5.03 o 
   3   5  24      614.25      559.40      8.41 o 
   4   5  24       81.21      105.69      4.77 o 
   5   5  24      744.69      687.03      9.57 o 
   6   5  24      105.30      104.40      7.18 o 
   7   5  24        1.48        4.88      3.69 o 
   8   5  24      140.61      140.55      6.70 o 
   9   5  24        3.62       15.10      4.73 o 
   0   6  24       45.32       82.98      4.32 o 
   1   6  24     2326.80     2212.91     16.65 o 
   2   6  24      179.62      215.20      6.44 o 
   3   6  24      352.97      340.51      7.45 o 
   4   6  24       11.29        9.94      3.70 o 
   5   6  24      144.37      136.79      6.15 o 
   6   6  24       47.67       49.79      4.47 o 
   7   6  24      124.93      135.48      6.55 o 
   8   6  24       67.56       71.78      5.90 o 
   1   7  24      333.80      334.71      6.47 o 
   2   7  24      330.64      330.07      8.03 o 
   3   7  24       12.96        7.94      3.77 o 
   4   7  24       14.87       24.73      4.10 o 
   5   7  24        5.92        4.00      3.77 o 
   6   7  24      351.69      333.43      9.07 o 
   7   7  24      203.57      194.94      8.06 o 
   8   7  24        2.72       -4.08      4.08 o 
   0   8  24      926.42      853.93     15.01 o 
   1   8  24     2384.30     2292.04     23.81 o 
   2   8  24       11.12       10.19      3.65 o 
   3   8  24     1696.37     1644.20     17.60 o 
   4   8  24       28.24       35.73      4.42 o 
   5   8  24      282.13      275.73      8.32 o 
   6   8  24       22.55       19.72      4.42 o 
   7   8  24       91.63      112.08      7.04 o 
   8   8  24        6.75       14.24      4.91 o 
   1   9  24     2723.06     2600.21     26.57 o 
   2   9  24      148.11      149.98      7.04 o 
   3   9  24     1225.87     1248.81     16.26 o 
   4   9  24        0.16       -3.62      3.62 o 
   5   9  24        0.77        4.52      4.03 o 
   6   9  24      359.89      359.22     10.20 o 
   7   9  24        0.01        6.21      4.93 o 
   0  10  24     3120.51     3037.71     48.25 o 
   1  10  24      339.08      340.75     11.82 o 
   2  10  24      610.89      625.02     12.91 o 
   3  10  24       85.47       94.08      7.79 o 
   4  10  24      536.54      536.83     10.56 o 
   5  10  24      182.39      169.18      7.91 o 
   6  10  24      499.81      525.18     11.81 o 
   7  10  24      153.37      165.22      8.85 o 
   1  11  24      149.59      141.62      8.72 o 
   2  11  24        7.61        2.45      5.43 o 
   3  11  24      191.92      219.08      8.90 o 
   4  11  24      498.76      493.50     11.89 o 
   5  11  24       22.94       17.16      5.02 o 
   6  11  24       59.06       72.31      6.77 o 
   0  12  24       31.24       15.38     12.58 o 
   1  12  24        1.61       -5.83      5.83 o 
   2  12  24      209.65      238.66     12.19 o 
   3  12  24      133.42      133.28      7.85 o 
   4  12  24       16.95        5.55      5.31 o 
   5  12  24       33.46       26.90      8.78 o 
   1  13  24        4.07        5.32      7.97 o 
   2  13  24      182.64      197.10     11.37 o 
   3  13  24      128.23      135.49     10.16 o 
   4  13  24      669.81      685.96     16.45 o 
   5  13  24       73.67       51.53     17.54 o 
   0  14  24        6.14       -1.91     11.29 o 
   1  14  24       13.97        5.59      8.42 o 
   2  14  24        9.99       11.58      8.15 o 
   3  14  24       74.77       83.18     10.09 o 
   1  15  24        2.03      -13.95     13.95 o 
   1   1  25     1498.01     1513.23     11.36 o 
   2   1  25     1122.15     1206.28     10.93 o 
   3   1  25     2231.85     2199.67     17.97 o 
   4   1  25      469.36      501.15     10.92 o 
   5   1  25      151.18      146.49      5.01 o 
   6   1  25      683.55      637.31      9.51 o 
   7   1  25      940.21      935.71     12.73 o 
   8   1  25       26.98       27.59      3.96 o 
   9   1  25      686.31      614.38     17.14 o 
   0   2  25       25.64       27.20      2.69 o 
   1   2  25      202.04      186.57      3.80 o 
   2   2  25       24.19       35.01      2.55 o 
   3   2  25      150.10      186.81      4.74 o 
   4   2  25      151.82      142.05      4.63 o 
   5   2  25       65.53       61.87      4.26 o 
   6   2  25        0.16        6.19      3.12 o 
   7   2  25        1.65        5.66      3.59 o 
   8   2  25      370.11      369.67     10.44 o 
   9   2  25      260.58      263.86      8.86 o 
   1   3  25        1.99       -0.73      1.41 o 
   2   3  25      134.55      160.26      3.96 o 
   3   3  25      131.15      131.49      4.47 o 
   4   3  25      186.81      187.62      5.56 o 
   5   3  25      772.06      738.32     10.01 o 
   6   3  25       37.86       41.38      4.06 o 
   7   3  25        3.47       -0.15      3.35 o 
   8   3  25       89.65      106.19      6.78 o 
   9   3  25      993.97      998.81     14.83 o 
   0   4  25      272.74      234.78      5.48 o 
   1   4  25      330.02      343.96      5.45 o 
   2   4  25     1635.44     1654.67     14.29 o 
   3   4  25      164.17      170.44      5.04 o 
   4   4  25      242.13      277.90      6.23 o 
   5   4  25       27.57       16.84      3.11 o 
   6   4  25      142.69      131.33      5.43 o 
   7   4  25      343.53      358.11      8.78 o 
   8   4  25      113.41      122.81      6.28 o 
   9   4  25      248.85      228.65      8.55 o 
   1   5  25      390.36      335.48      5.46 o 
   2   5  25      181.82      145.39      4.97 o 
   3   5  25       55.53       95.43      4.46 o 
   4   5  25      201.70      171.56      5.70 o 
   5   5  25      569.38      575.77      8.90 o 
   6   5  25      382.31      347.73      8.25 o 
   7   5  25      358.58      306.55      8.62 o 
   8   5  25      489.83      452.71     10.85 o 
   0   6  25     2609.04     2625.31     26.23 o 
   1   6  25       37.07       29.64      2.72 o 
   2   6  25      743.70      802.17     10.32 o 
   3   6  25      503.41      493.65      9.34 o 
   4   6  25     1297.90     1171.76     13.45 o 
   5   6  25      384.46      353.58      8.06 o 
   6   6  25      214.58      200.64      6.93 o 
   7   6  25       82.42       78.24      5.54 o 
   8   6  25      441.39      419.00     10.67 o 
   1   7  25      768.88      733.55      9.89 o 
   2   7  25     2865.70     2791.58     25.76 o 
   3   7  25      542.12      567.81     10.07 o 
   4   7  25        0.68        4.29      3.57 o 
   5   7  25      478.90      486.77      9.99 o 
   6   7  25      382.73      345.76      8.97 o 
   7   7  25        9.52       12.49      4.30 o 
   8   7  25       13.46       16.81      4.54 o 
   0   8  25      636.08      606.24     14.02 o 
   1   8  25     2403.08     2388.22     23.27 o 
   2   8  25      211.76      229.93      6.92 o 
   3   8  25        3.54       10.38      3.68 o 
   4   8  25     1319.12     1268.24     16.29 o 
   5   8  25      114.12      107.16      6.00 o 
   6   8  25       74.97       74.73      5.51 o 
   7   8  25       20.28       27.33      5.17 o 
   8   8  25        3.27        6.57      4.40 o 
   1   9  25     1346.44     1311.53     17.07 o 
   2   9  25      193.46      181.69      7.59 o 
   3   9  25      397.56      427.33      9.06 o 
   4   9  25        0.05        1.93      3.87 o 
   5   9  25      581.88      579.94     11.01 o 
   6   9  25      498.84      442.52     10.78 o 
   7   9  25      693.72      711.20     15.07 o 
   0  10  25      168.58      184.95     16.01 o 
   1  10  25        2.31        5.74      5.30 o 
   2  10  25      121.46      123.12      6.94 o 
   3  10  25      996.24      974.83     15.52 o 
   4  10  25        7.77        8.74      4.23 o 
   5  10  25       66.93       55.49      5.78 o 
   6  10  25      484.90      481.12     11.96 o 
   7  10  25       19.61       17.87      5.56 o 
   1  11  25      540.76      534.81     16.47 o 
   2  11  25        1.13        0.59      5.64 o 
   3  11  25      469.24      489.38     12.51 o 
   4  11  25     1474.12     1446.43     20.22 o 
   5  11  25       21.09       30.75      5.30 o 
   6  11  25      473.31      454.64     15.04 o 
   0  12  25      140.39      147.86     19.13 o 
   1  12  25      302.90      316.76     17.96 o 
   2  12  25       66.47       64.75      7.67 o 
   3  12  25       45.60       60.09      8.18 o 
   4  12  25      360.04      326.58     11.91 o 
   5  12  25      536.77      548.29     15.12 o 
   1  13  25      263.66      289.06     14.55 o 
   2  13  25       33.82       26.56      7.36 o 
   3  13  25        0.35       -6.56      7.96 o 
   4  13  25      398.70      419.55     15.64 o 
   0  14  25      728.86      741.56     28.33 o 
   1  14  25      209.21      219.96     13.89 o 
   2  14  25        6.93       -7.69      8.68 o 
   3  14  25       26.91       11.64      9.79 o 
   1  15  25        0.31       -9.40      9.40 o 
   0   0  26     6462.49     6197.19     87.27 o 
   1   0  26      153.21      139.84      5.13 o 
   2   0  26     4114.45     4223.88     38.29 o 
   3   0  26     1611.48     1688.07     22.20 o 
   4   0  26     2663.59     2644.32     29.64 o 
   5   0  26     2904.85     2845.15     30.34 o 
   6   0  26      719.08      743.89     14.30 o 
   7   0  26     1011.51      927.21     20.76 o 
   8   0  26        0.97        1.61      5.37 o 
   9   0  26     1015.95      984.37     28.12 o 
   1   1  26       80.69       91.29      2.98 o 
   2   1  26       98.06       89.87      3.12 o 
   3   1  26      457.60      483.85      7.18 o 
   4   1  26     1202.62     1210.47     13.50 o 
   5   1  26        5.23        7.14      2.78 o 
   6   1  26       95.10       90.91      4.69 o 
   7   1  26      965.68     1006.56     13.43 o 
   8   1  26      529.35      531.76      9.90 o 
   9   1  26       14.99       30.67      7.91 o 
   0   2  26        0.86        8.43      2.64 o 
   1   2  26        2.27        0.01      1.74 o 
   2   2  26      463.66      476.51      6.60 o 
   3   2  26      620.50      641.81     10.52 o 
   4   2  26      193.28      179.61      5.14 o 
   5   2  26       35.06       42.05      3.85 o 
   6   2  26      217.52      197.23      6.37 o 
   7   2  26      499.70      486.82      9.75 o 
   8   2  26       36.78       52.79      6.61 o 
   9   2  26        0.25       11.57      7.14 o 
   1   3  26       41.98       46.42      2.29 o 
   2   3  26        8.12        7.67      1.81 o 
   3   3  26       28.03       28.78      3.28 o 
   4   3  26        9.17        3.48      2.75 o 
   5   3  26      288.61      293.57     10.54 o 
   6   3  26       64.81       74.82      4.74 o 
   7   3  26       92.56      103.40      5.49 o 
   8   3  26      120.84      127.23      7.16 o 
   9   3  26      329.46      339.89     10.74 o 
   0   4  26     2418.12     2340.88     21.20 o 
   1   4  26     1442.69     1393.60     10.86 o 
   2   4  26     2136.42     2065.87     16.38 o 
   3   4  26      257.08      266.35      5.97 o 
   4   4  26      145.04      145.12      5.07 o 
   5   4  26      504.51      488.59      8.00 o 
   6   4  26      424.49      443.95      8.34 o 
   7   4  26      805.78      756.08     11.98 o 
   8   4  26       40.33       47.24      5.08 o 
   9   4  26      115.98      119.13      7.59 o 
   1   5  26      505.98      488.80      6.69 o 
   2   5  26      967.01      937.82     10.94 o 
   3   5  26     1691.36     1762.92     16.71 o 
   4   5  26     1029.66     1081.46     12.57 o 
   5   5  26      873.88      820.13     10.67 o 
   6   5  26      680.27      654.98     11.02 o 
   7   5  26       68.58       65.12      5.16 o 
   8   5  26       14.53       27.75      4.77 o 
   0   6  26     8244.58     7950.72     73.45 o 
   1   6  26        3.47       -2.08      2.08 o 
   2   6  26      280.19      319.47      6.86 o 
   3   6  26     1172.97     1008.17     12.06 o 
   4   6  26     1208.10     1124.26     13.21 o 
   5   6  26       13.95        9.22      3.77 o 
   6   6  26        2.47       -1.53      3.68 o 
   7   6  26      376.82      348.33      9.55 o 
   8   6  26      102.30      129.05      7.06 o 
   1   7  26     6775.06     6330.68     45.35 o 
   2   7  26    10284.75     9493.44     65.27 o 
   3   7  26      744.38      763.53     11.69 o 
   4   7  26      680.01      750.06     11.94 o 
   5   7  26      130.48      137.03      6.34 o 
   6   7  26        2.90        5.05      3.82 o 
   7   7  26      241.87      235.65      8.41 o 
   8   7  26       26.42       23.82      4.84 o 
   0   8  26     2300.97     2134.54     32.02 o 
   1   8  26     4843.95     4684.22     39.10 o 
   2   8  26      510.48      478.76      8.82 o 
   3   8  26     1214.84     1213.55     15.55 o 
   4   8  26      122.75      138.31      6.63 o 
   5   8  26      316.58      300.47      9.16 o 
   6   8  26       36.89       44.92      5.02 o 
   7   8  26      150.19      148.43      7.38 o 
   8   8  26      103.60      128.04     14.47 o 
   1   9  26      726.91      759.45     11.90 o 
   2   9  26      242.83      231.87      8.38 o 
   3   9  26      129.56      129.23      6.14 o 
   4   9  26     1570.30     1544.61     18.08 o 
   5   9  26       48.78       58.12      5.29 o 
   6   9  26       65.26       72.91      6.49 o 
   7   9  26      185.58      228.94      9.26 o 
   0  10  26      366.49      376.84     20.47 o 
   1  10  26      147.67      165.01      8.77 o 
   2  10  26       43.95       54.86      6.82 o 
   3  10  26      658.66      651.10     12.72 o 
   4  10  26      119.64      146.03      7.00 o 
   5  10  26        1.90        2.67      4.27 o 
   6  10  26        0.16       15.86      4.92 o 
   7  10  26       24.77       31.89      5.88 o 
   1  11  26      277.72      284.13     11.05 o 
   2  11  26      134.95      125.85      8.48 o 
   3  11  26       54.82       66.18      6.60 o 
   4  11  26        1.57       12.25      5.19 o 
   5  11  26       74.20       91.77      6.75 o 
   6  11  26      527.43      525.51     12.87 o 
   0  12  26       43.26       40.47     12.68 o 
   1  12  26      108.30      108.78     10.39 o 
   2  12  26      652.68      647.53     16.37 o 
   3  12  26       19.28       18.47      7.14 o 
   4  12  26      159.25      166.07      9.16 o 
   5  12  26      246.48      274.29     12.19 o 
   1  13  26        7.43       10.71      8.36 o 
   2  13  26      103.41      125.16     10.10 o 
   3  13  26       45.19       36.04      8.48 o 
   4  13  26      875.89      912.46     20.53 o 
   0  14  26     1020.69     1010.46     66.52 o 
   1  14  26       80.23       95.04     11.01 o 
   2  14  26        0.73       -8.98      8.98 o 
   3  14  26      551.68      587.20     20.90 o 
   1   1  27      833.61      838.34      7.80 o 
   2   1  27      146.28      153.68      4.03 o 
   3   1  27     2392.10     2262.79     18.02 o 
   4   1  27     2654.21     2503.48     20.23 o 
   5   1  27      102.98      103.53      4.55 o 
   6   1  27        0.99        3.25      3.27 o 
   7   1  27     3988.13     3788.09     32.94 o 
   8   1  27      609.52      590.29     12.36 o 
   9   1  27      157.22      150.38     11.92 o 
   0   2  27     2606.46     2462.89     23.14 o 
   1   2  27       30.75       38.64      2.38 o 
   2   2  27      300.65      267.22      4.96 o 
   3   2  27      601.77      603.02      8.44 o 
   4   2  27      155.68      166.10      5.39 o 
   5   2  27       42.56       45.50      3.92 o 
   6   2  27     1136.36     1088.04     13.69 o 
   7   2  27      606.13      605.78     10.78 o 
   8   2  27      434.19      457.85     11.09 o 
   9   2  27       30.89       35.81      5.33 o 
   1   3  27      460.22      403.18      5.19 o 
   2   3  27      232.43      255.83      6.11 o 
   3   3  27      803.71      816.00     10.44 o 
   4   3  27       66.78       64.16      4.00 o 
   5   3  27     1296.16     1247.58     14.56 o 
   6   3  27     2168.04     2107.12     21.13 o 
   7   3  27      824.55      768.21     11.81 o 
   8   3  27       20.94       20.97      4.99 o 
   9   3  27        4.59        9.71      4.59 o 
   0   4  27     2717.12     2686.30     25.24 o 
   1   4  27      376.40      361.86      4.90 o 
   2   4  27      374.31      342.33      6.29 o 
   3   4  27     2221.26     2183.14     18.53 o 
   4   4  27     1161.22     1074.19     11.92 o 
   5   4  27       70.97       73.05      4.21 o 
   6   4  27      210.71      215.19      6.71 o 
   7   4  27      253.98      257.86      7.95 o 
   8   4  27      510.35      492.99     10.78 o 
   9   4  27      312.18      314.58     11.31 o 
   1   5  27      171.16      142.12      5.10 o 
   2   5  27      329.03      335.07      6.72 o 
   3   5  27        3.59        8.71      3.14 o 
   4   5  27      633.75      639.85      9.19 o 
   5   5  27      229.72      195.12      6.12 o 
   6   5  27       56.93       63.89      4.88 o 
   7   5  27        0.01       12.46      4.05 o 
   8   5  27      207.17      202.55      7.91 o 
   0   6  27     1189.06     1032.62     20.73 o 
   1   6  27      781.99      727.41      9.79 o 
   2   6  27     2785.10     2493.40     21.50 o 
   3   6  27     2631.60     2385.41     21.21 o 
   4   6  27     1180.91     1150.23     13.48 o 
   5   6  27     1359.98     1271.69     15.48 o 
   6   6  27      186.89      178.47      8.88 o 
   7   6  27      104.69       97.42      5.97 o 
   8   6  27       23.90       29.58      5.03 o 
   1   7  27     2331.34     2228.27     19.14 o 
   2   7  27      502.16      427.32      8.07 o 
   3   7  27     3946.65     3723.30     31.48 o 
   4   7  27      313.85      272.13      7.94 o 
   5   7  27        2.59        5.21      3.75 o 
   6   7  27        3.07        8.32      3.89 o 
   7   7  27      225.75      219.58      8.21 o 
   8   7  27       20.91       25.38      4.93 o 
   0   8  27       28.62       44.84      6.64 o 
   1   8  27      503.75      525.59      9.81 o 
   2   8  27      274.85      292.80      8.79 o 
   3   8  27      834.46      818.24     12.48 o 
   4   8  27     1139.08     1081.11     15.89 o 
   5   8  27       23.98       11.60      4.36 o 
   6   8  27       21.54       15.09      4.37 o 
   7   8  27       83.14       88.45      6.25 o 
   1   9  27       55.13       79.39      5.98 o 
   2   9  27       50.55       43.44      5.19 o 
   3   9  27       66.72       72.43      5.29 o 
   4   9  27      161.77      158.34      6.83 o 
   5   9  27       37.28       46.57      5.09 o 
   6   9  27      205.18      225.20      8.92 o 
   7   9  27        3.40        1.78      4.65 o 
   0  10  27     1098.25     1107.32     31.30 o 
   1  10  27        9.12        6.09      5.49 o 
   2  10  27       23.26       17.69      4.88 o 
   3  10  27        3.35        3.23      4.55 o 
   4  10  27      315.66      337.51      9.36 o 
   5  10  27      288.23      324.08      9.83 o 
   6  10  27       59.95       71.36      6.89 o 
   1  11  27      198.16      199.31     12.19 o 
   2  11  27      157.37      163.29      9.29 o 
   3  11  27      446.39      414.00     11.12 o 
   4  11  27       33.52       25.16      5.65 o 
   5  11  27      140.00      150.26      9.78 o 
   6  11  27       39.54       39.90      6.23 o 
   0  12  27      570.00      614.90     38.34 o 
   1  12  27       55.26       54.71      9.25 o 
   2  12  27       82.10       88.73      8.76 o 
   3  12  27      329.02      349.39     12.76 o 
   4  12  27       50.04       71.45      9.37 o 
   5  12  27      337.63      407.40     14.18 o 
   1  13  27      227.36      223.91     13.65 o 
   2  13  27        9.47       -4.04      7.85 o 
   3  13  27       20.89        1.51      6.67 o 
   4  13  27      328.21      359.54     16.03 o 
   0  14  27      369.11      352.39     23.21 o 
   1  14  27       44.11       25.62      9.23 o 
   2  14  27      130.16      123.39     11.86 o 
   3  14  27        0.14       -8.13      9.05 o 
   0   0  28     1877.94     1961.82     33.91 o 
   1   0  28      929.20      920.49     12.31 o 
   2   0  28        4.79        3.09      2.82 o 
   3   0  28       42.08       16.21      3.01 o 
   4   0  28      490.72      553.41     10.69 o 
   5   0  28     1282.60     1295.84     17.81 o 
   6   0  28      894.71      923.48     16.45 o 
   7   0  28     2171.24     2069.96     41.71 o 
   8   0  28        0.26        2.46      6.45 o 
   9   0  28      145.82      174.15     17.00 o 
   1   1  28       36.75       45.01      2.66 o 
   2   1  28       86.66       72.07      3.31 o 
   3   1  28       46.52       38.03      3.07 o 
   4   1  28       23.97       23.55      3.16 o 
   5   1  28        0.66       -0.67      2.86 o 
   6   1  28      137.19      140.88      5.90 o 
   7   1  28      309.88      350.23      8.52 o 
   8   1  28       67.09       74.84      5.29 o 
   9   1  28        0.00       10.40      6.41 o 
   0   2  28      806.66      865.95     12.91 o 
   1   2  28       29.19       31.57      2.34 o 
   2   2  28       35.30       25.25      2.02 o 
   3   2  28      990.36      870.98     10.47 o 
   4   2  28       49.44       41.37      3.85 o 
   5   2  28      787.42      733.13     11.17 o 
   6   2  28        0.48        8.75      3.34 o 
   7   2  28     1790.21     1689.99     19.55 o 
   8   2  28      183.83      198.80      8.98 o 
   9   2  28       46.99       59.01      6.13 o 
   1   3  28      704.88      666.64      6.62 o 
   2   3  28     1477.28     1463.69     13.03 o 
   3   3  28      145.91      142.59      6.04 o 
   4   3  28      296.19      282.24      6.51 o 
   5   3  28      552.69      574.26      9.54 o 
   6   3  28      594.88      579.93     10.00 o 
   7   3  28      214.39      223.63      7.31 o 
   8   3  28      432.57      410.40     11.41 o 
   9   3  28        0.59        8.81      4.44 o 
   0   4  28       11.04        7.35      2.77 o 
   1   4  28      347.47      314.55      5.90 o 
   2   4  28        4.97       -1.72      2.15 o 
   3   4  28     1710.46     1631.49     15.21 o 
   4   4  28      116.31      107.68      4.64 o 
   5   4  28        6.94        7.37      3.18 o 
   6   4  28      291.72      283.97      7.52 o 
   7   4  28      297.88      304.59      8.61 o 
   8   4  28      158.88      162.15      7.49 o 
   1   5  28     1634.70     1637.59     14.73 o 
   2   5  28      100.11      102.35      4.66 o 
   3   5  28       48.25       35.19      3.74 o 
   4   5  28       97.54       86.19      4.48 o 
   5   5  28      332.61      304.80      7.10 o 
   6   5  28      197.73      197.00      7.20 o 
   7   5  28      125.53      127.02      6.43 o 
   8   5  28        0.12       17.30      4.46 o 
   0   6  28     3340.22     2982.53     28.68 o 
   1   6  28       58.87       26.85      3.13 o 
   2   6  28      880.31      882.66     11.14 o 
   3   6  28      543.13      534.69      8.88 o 
   4   6  28     2365.38     2147.41     20.24 o 
   5   6  28       41.73       23.58      3.94 o 
   6   6  28       19.56       33.23      4.42 o 
   7   6  28        0.15        3.45      4.76 o 
   8   6  28       98.86      102.57      6.63 o 
   1   7  28       36.64       23.27      3.59 o 
   2   7  28     1170.80      963.17     11.88 o 
   3   7  28      137.85      152.72      5.85 o 
   4   7  28      896.96      898.35     12.72 o 
   5   7  28      315.26      263.77      8.22 o 
   6   7  28     1178.34     1067.97     15.06 o 
   7   7  28        0.69       17.18      4.45 o 
   8   7  28       26.56       28.15      5.10 o 
   0   8  28      959.22      782.25     28.78 o 
   1   8  28      133.42      147.35      6.28 o 
   2   8  28       17.76       14.19      3.63 o 
   3   8  28      344.24      349.20      8.24 o 
   4   8  28      449.21      405.67      9.04 o 
   5   8  28      520.93      534.58     10.46 o 
   6   8  28       37.06       47.63      6.06 o 
   7   8  28        0.33        3.88      4.46 o 
   1   9  28       38.92       35.79      5.42 o 
   2   9  28      723.14      657.49     11.47 o 
   3   9  28      185.13      193.23      7.55 o 
   4   9  28       50.66       50.22      4.99 o 
   5   9  28       15.38       10.72      4.37 o 
   6   9  28        0.26        6.38      4.49 o 
   7   9  28       70.70       67.51      6.08 o 
   0  10  28      207.25      219.50     17.10 o 
   1  10  28      153.51      152.59      8.68 o 
   2  10  28      276.90      263.83      9.24 o 
   3  10  28        2.54       -2.37      4.49 o 
   4  10  28      115.89      121.23      7.34 o 
   5  10  28      708.28      737.47     12.89 o 
   6  10  28      202.22      205.75      8.46 o 
   1  11  28       67.88       78.00      9.70 o 
   2  11  28       97.55       88.44      8.25 o 
   3  11  28        9.64        5.27      4.84 o 
   4  11  28      146.61      181.09      8.85 o 
   5  11  28       51.08       34.56      6.23 o 
   6  11  28       35.30       38.86      6.10 o 
   0  12  28      865.38      918.67     30.54 o 
   1  12  28       64.42       69.36      9.82 o 
   2  12  28      421.00      440.32     13.69 o 
   3  12  28        7.21       -5.32      5.89 o 
   4  12  28       93.84       91.37      7.65 o 
   5  12  28      540.34      581.70     15.46 o 
   1  13  28      160.24      182.10     12.77 o 
   2  13  28       54.54       73.85     10.27 o 
   3  13  28      354.79      387.65     15.00 o 
   4  13  28        0.47       -1.24      7.35 o 
   0  14  28       77.79      100.60     15.84 o 
   1  14  28      257.36      296.26     15.41 o 
   2  14  28       64.55       69.62     10.35 o 
   3  14  28        0.13        4.32     18.34 o 
   1   1  29      101.27      115.39      3.56 o 
   2   1  29      686.79      717.86      7.84 o 
   3   1  29      688.60      637.78      8.63 o 
   4   1  29     1571.26     1551.37     14.64 o 
   5   1  29      155.80      126.94      5.43 o 
   6   1  29        1.01       10.45      3.74 o 
   7   1  29      835.48      821.05     16.62 o 
   8   1  29        5.88       12.68      4.47 o 
   9   1  29        6.70       22.68      5.95 o 
   0   2  29      288.87      352.40      8.07 o 
   1   2  29      198.05      201.20      4.25 o 
   2   2  29       38.49       41.30      2.93 o 
   3   2  29        7.26        8.91      2.52 o 
   4   2  29      893.56      856.52     11.35 o 
   5   2  29      363.00      346.85      7.69 o 
   6   2  29      531.51      530.57      9.52 o 
   7   2  29      300.45      293.64      8.50 o 
   8   2  29      334.39      346.91      9.90 o 
   9   2  29      251.44      244.22      9.60 o 
   1   3  29     1047.11     1077.49      9.93 o 
   2   3  29      942.53      910.91     10.15 o 
   3   3  29       85.79       90.33      4.35 o 
   4   3  29       87.80      101.99      4.76 o 
   5   3  29      216.73      189.98      6.50 o 
   6   3  29      693.05      632.07     10.60 o 
   7   3  29      739.18      697.07     12.02 o 
   8   3  29      233.15      236.58      9.20 o 
   9   3  29      148.54      147.99      7.53 o 
   0   4  29       82.32       96.19      4.62 o 
   1   4  29       51.79       73.12      3.73 o 
   2   4  29      890.08      870.77     10.43 o 
   3   4  29        1.28        6.07      2.90 o 
   4   4  29      179.63      146.98      5.24 o 
   5   4  29        0.02        1.30      3.04 o 
   6   4  29      179.91      182.90      6.62 o 
   7   4  29        0.00        1.06      3.80 o 
   8   4  29     1038.53      983.54     15.31 o 
   1   5  29      263.33      259.37      5.59 o 
   2   5  29     1604.60     1413.80     14.48 o 
   3   5  29      859.38      764.93      9.98 o 
   4   5  29     2492.50     2452.79     21.18 o 
   5   5  29      426.68      390.08      8.10 o 
   6   5  29      471.56      459.20      9.00 o 
   7   5  29      799.43      765.91     12.64 o 
   8   5  29      311.02      321.10      9.37 o 
   0   6  29      371.56      290.77      7.51 o 
   1   6  29     1812.88     1730.59     15.88 o 
   2   6  29      236.60      227.94      6.40 o 
   3   6  29     1240.54     1256.56     14.01 o 
   4   6  29      556.82      507.27      8.90 o 
   5   6  29       72.84       96.31      5.05 o 
   6   6  29     1609.26     1547.37     18.40 o 
   7   6  29       12.87       18.92      4.49 o 
   8   6  29      109.07      119.55      8.12 o 
   1   7  29      751.16      815.41     11.52 o 
   2   7  29       62.55       50.19      4.14 o 
   3   7  29      131.02      108.44      5.28 o 
   4   7  29      121.77      112.82      5.73 o 
   5   7  29       55.27       44.96      4.71 o 
   6   7  29      148.23      155.56      7.11 o 
   7   7  29     1066.66      976.91     14.93 o 
   8   7  29       30.60       29.59      5.32 o 
   0   8  29     1154.15     1030.05     24.00 o 
   1   8  29        7.60        6.12      3.73 o 
   2   8  29      216.50      180.60      7.00 o 
   3   8  29        0.41       -3.49      3.49 o 
   4   8  29     1648.76     1536.11     17.89 o 
   5   8  29       87.09       98.90      5.90 o 
   6   8  29      465.15      462.71     10.78 o 
   7   8  29      273.40      260.74      9.28 o 
   1   9  29      431.46      412.28     11.33 o 
   2   9  29       36.81       32.68      4.65 o 
   3   9  29      490.10      472.85     10.24 o 
   4   9  29       70.46       79.11      5.41 o 
   5   9  29      337.42      300.58      8.90 o 
   6   9  29      289.78      313.36      9.52 o 
   7   9  29       21.28       22.41      5.04 o 
   0  10  29      593.93      582.26     37.77 o 
   1  10  29      245.56      236.65     11.39 o 
   2  10  29       63.87       68.24      5.95 o 
   3  10  29      263.76      281.86      9.24 o 
   4  10  29       46.39       55.56      6.15 o 
   5  10  29        6.05        9.59      4.36 o 
   6  10  29       84.36       76.93      6.24 o 
   1  11  29       13.11        2.81      7.62 o 
   2  11  29      496.86      503.86     13.49 o 
   3  11  29        3.78       -5.79      5.79 o 
   4  11  29      136.37      150.61      8.33 o 
   5  11  29        1.63       -4.95      4.95 o 
   6  11  29       92.97      106.07      7.37 o 
   0  12  29       77.22       68.11     14.03 o 
   1  12  29        6.15        0.52      8.01 o 
   2  12  29        3.99       -7.09      7.09 o 
   3  12  29      165.44      191.89     10.60 o 
   4  12  29        1.43        2.80      5.21 o 
   5  12  29      147.24      152.85      9.88 o 
   1  13  29      262.30      271.55     14.65 o 
   2  13  29      423.27      452.09     18.27 o 
   3  13  29      269.89      324.77     13.56 o 
   4  13  29       39.76       35.51      8.76 o 
   0  14  29       11.79      -10.64     11.79 o 
   1  14  29       28.35       19.13      9.51 o 
   2  14  29        0.00       -7.68      7.68 o 
   0   0  30      113.67      130.69      7.80 o 
   1   0  30     2609.14     2447.47     24.90 o 
   2   0  30     2179.04     2107.68     22.26 o 
   3   0  30      467.77      429.74     10.72 o 
   4   0  30      644.82      611.83     13.12 o 
   5   0  30    10044.83     9462.70     96.59 o 
   6   0  30     2138.37     1964.94     31.56 o 
   7   0  30      852.21      820.73     19.14 o 
   8   0  30       71.63       67.82      7.80 o 
   9   0  30      476.93      452.93     20.94 o 
   1   1  30     1525.25     1462.89     13.12 o 
   2   1  30       58.04       63.03      3.24 o 
   3   1  30       17.40       14.76      2.61 o 
   4   1  30      488.53      449.00      7.53 o 
   5   1  30       27.47       40.65      4.00 o 
   6   1  30      548.22      513.99      9.91 o 
   7   1  30       15.48       35.39      4.70 o 
   8   1  30       44.29       52.01      5.31 o 
   9   1  30      418.92      423.02     12.07 o 
   0   2  30     3424.65     3326.47     32.12 o 
   1   2  30      999.65      990.96      9.09 o 
   2   2  30        6.26        6.81      1.94 o 
   3   2  30     1865.53     1731.48     15.23 o 
   4   2  30      513.37      500.77      8.86 o 
   5   2  30     5307.32     4875.31     39.05 o 
   6   2  30     1015.63      970.88     13.15 o 
   7   2  30       32.95       37.36      4.67 o 
   8   2  30     1230.50     1169.64     16.88 o 
   9   2  30       61.71       73.25      8.35 o 
   1   3  30      417.14      435.63      8.16 o 
   2   3  30      485.46      484.03      7.70 o 
   3   3  30       69.98       74.35      4.18 o 
   4   3  30      637.59      593.08     10.76 o 
   5   3  30        1.77        5.59      3.34 o 
   6   3  30      253.00      262.03      7.57 o 
   7   3  30      211.80      220.05      7.81 o 
   8   3  30      587.13      575.33     12.68 o 
   0   4  30      408.09      471.95      8.51 o 
   1   4  30       55.97       54.71      3.17 o 
   2   4  30     3179.97     2992.46     24.20 o 
   3   4  30      537.83      513.39      8.03 o 
   4   4  30      751.66      685.61      9.52 o 
   5   4  30       10.91       15.97      3.91 o 
   6   4  30     1344.45     1292.07     15.10 o 
   7   4  30       24.19       26.14      4.08 o 
   8   4  30       59.94       64.44      5.77 o 
   1   5  30     1823.51     1746.70     14.47 o 
   2   5  30       14.59        9.16      3.03 o 
   3   5  30     1105.72     1045.08     11.97 o 
   4   5  30     6218.45     5716.77     41.12 o 
   5   5  30     1869.70     1757.18     18.13 o 
   6   5  30     1759.41     1725.26     18.43 o 
   7   5  30      363.95      364.83      9.62 o 
   8   5  30        7.39       18.50      4.79 o 
   0   6  30        9.47        7.34      3.42 o 
   1   6  30      585.46      519.52      8.43 o 
   2   6  30      464.81      410.53      7.82 o 
   3   6  30       47.16       52.94      4.20 o 
   4   6  30      218.05      206.06      6.42 o 
   5   6  30     1341.57     1226.21     14.21 o 
   6   6  30      522.98      518.47     10.44 o 
   7   6  30        2.37        2.36      4.17 o 
   8   6  30        0.72        9.30      4.48 o 
   1   7  30      369.75      332.00      7.77 o 
   2   7  30      700.89      650.52      9.78 o 
   3   7  30      530.81      449.81      8.52 o 
   4   7  30      280.71      244.14      7.74 o 
   5   7  30      805.68      755.94     12.12 o 
   6   7  30      445.25      456.90     10.18 o 
   7   7  30       44.01       51.51      5.48 o 
   8   7  30      175.29      185.90      8.56 o 
   0   8  30     1596.50     1377.35     28.60 o 
   1   8  30      397.97      352.41      8.47 o 
   2   8  30       53.24       35.40      4.47 o 
   3   8  30       38.79       30.67      4.28 o 
   4   8  30      555.05      490.75     10.02 o 
   5   8  30       22.24       16.91      4.37 o 
   6   8  30       86.00       99.84      7.17 o 
   7   8  30       21.82       23.08      4.97 o 
   1   9  30        6.05       10.86      4.99 o 
   2   9  30      237.06      197.07      8.63 o 
   3   9  30      296.98      292.94      8.93 o 
   4   9  30      213.17      227.21      7.66 o 
   5   9  30        2.64        3.94      4.07 o 
   6   9  30      314.94      305.99      9.41 o 
   7   9  30       81.19       91.36      6.64 o 
   0  10  30     1823.15     1737.26     41.19 o 
   1  10  30       26.09       16.93      7.07 o 
   2  10  30        8.63        0.20      4.83 o 
   3  10  30      121.39      141.48      7.21 o 
   4  10  30       57.67       63.13      5.96 o 
   5  10  30      158.57      163.62      7.37 o 
   6  10  30        6.53       10.41      4.85 o 
   1  11  30        6.83        8.95      7.76 o 
   2  11  30      436.16      443.96     13.09 o 
   3  11  30      116.84      137.54      8.51 o 
   4  11  30        0.04       -4.51      4.53 o 
   5  11  30      191.96      240.53     10.10 o 
   0  12  30       31.18       11.59     11.88 o 
   1  12  30      318.90      334.66     15.51 o 
   2  12  30        1.18       -4.14      7.05 o 
   3  12  30      456.56      504.26     14.63 o 
   4  12  30       99.96      102.77      8.81 o 
   5  12  30      296.52      324.12     12.47 o 
   1  13  30      491.02      547.00     18.63 o 
   2  13  30        1.61       -7.75      7.75 o 
   3  13  30      283.78      287.82     13.99 o 
   4  13  30        0.04       -0.15      7.12 o 
   0  14  30       39.37        7.38     12.91 o 
   1  14  30       19.97        4.32      9.15 o 
   2  14  30       96.32       86.49     11.14 o 
   1   1  31     1436.47     1258.37     11.40 o 
   2   1  31      151.18      194.40      5.30 o 
   3   1  31      524.62      592.58      8.59 o 
   4   1  31     1856.20     1855.27     17.63 o 
   5   1  31     5489.79     5124.90     40.62 o 
   6   1  31       15.05       13.41      3.93 o 
   7   1  31      648.63      652.42     12.12 o 
   8   1  31      179.21      175.24      7.61 o 
   9   1  31       80.89      104.25      7.33 o 
   0   2  31      200.07      227.58      9.64 o 
   1   2  31      401.78      410.68      6.12 o 
   2   2  31     1146.37     1092.06     11.46 o 
   3   2  31      979.44      932.85     10.56 o 
   4   2  31     1010.62      932.82     12.18 o 
   5   2  31      443.69      449.05      8.71 o 
   6   2  31      289.74      283.56      9.05 o 
   7   2  31      537.92      483.42     10.34 o 
   8   2  31      125.73      135.56      8.47 o 
   1   3  31       23.23       26.04      2.51 o 
   2   3  31      767.08      750.89      8.93 o 
   3   3  31      184.33      179.08      5.67 o 
   4   3  31      272.65      276.68      7.09 o 
   5   3  31        0.04       -1.18      3.28 o 
   6   3  31       23.93       27.77      4.15 o 
   7   3  31      237.67      221.06      8.64 o 
   8   3  31      280.47      277.80      9.98 o 
   0   4  31        0.16        1.41      2.85 o 
   1   4  31      183.48      171.28      4.18 o 
   2   4  31      472.81      464.47      8.00 o 
   3   4  31       21.59       32.05      3.51 o 
   4   4  31     1105.38     1050.79     12.14 o 
   5   4  31       81.39       88.11      4.92 o 
   6   4  31      334.72      321.84      7.97 o 
   7   4  31        3.11        8.33      3.70 o 
   8   4  31       46.88       59.98      5.84 o 
   1   5  31     1537.54     1473.28     13.16 o 
   2   5  31      812.92      705.88      9.49 o 
   3   5  31        6.26        5.43      3.05 o 
   4   5  31      100.21      128.57      5.22 o 
   5   5  31      155.65      206.88      6.80 o 
   6   5  31      793.98      734.16     11.35 o 
   7   5  31      365.98      347.81      9.57 o 
   8   5  31       10.49       12.02      4.71 o 
   0   6  31     1849.27     1761.92     23.21 o 
   1   6  31        0.64        2.00      2.82 o 
   2   6  31      137.30      141.23      5.49 o 
   3   6  31     2216.64     2056.79     19.53 o 
   4   6  31      145.40      104.31      5.09 o 
   5   6  31     1273.12     1251.57     17.28 o 
   6   6  31      289.41      286.15      8.80 o 
   7   6  31       24.92       24.78      4.74 o 
   8   6  31      231.68      202.16      8.31 o 
   1   7  31      119.83      105.80      5.30 o 
   2   7  31       12.06       19.28      3.55 o 
   3   7  31      869.05      768.20     11.05 o 
   4   7  31        1.26       -3.37      3.37 o 
   5   7  31      319.95      289.96      8.36 o 
   6   7  31      103.37      112.13      6.36 o 
   7   7  31      121.10      118.56      7.00 o 
   0   8  31       71.52       68.72      9.89 o 
   1   8  31     1364.71     1214.51     15.32 o 
   2   8  31      222.51      245.52      7.83 o 
   3   8  31       94.27       73.37      5.19 o 
   4   8  31       66.84       84.47      5.59 o 
   5   8  31       23.84       15.76      4.36 o 
   6   8  31      431.04      427.60     10.25 o 
   7   8  31       35.11       46.91      5.52 o 
   1   9  31        9.78        3.52      6.42 o 
   2   9  31     1124.37      989.43     14.42 o 
   3   9  31      215.70      230.31      8.33 o 
   4   9  31       59.65       58.41      4.97 o 
   5   9  31        6.71       12.02      4.32 o 
   6   9  31      136.26      135.12      7.23 o 
   7   9  31       99.98      100.92      7.11 o 
   0  10  31       12.54       18.45     10.98 o 
   1  10  31       23.92       11.05      6.89 o 
   2  10  31      491.06      507.15     13.02 o 
   3  10  31      253.37      275.96      9.31 o 
   4  10  31      216.82      210.61      9.35 o 
   5  10  31        0.59       -2.18      4.15 o 
   6  10  31       40.19       37.18      5.51 o 
   1  11  31       18.76       15.47      8.12 o 
   2  11  31      500.03      518.06     15.04 o 
   3  11  31     1049.27     1087.77     18.51 o 
   4  11  31      197.82      203.15      8.84 o 
   5  11  31      280.78      288.95     10.98 o 
   0  12  31        6.63       -4.07     11.03 o 
   1  12  31      727.44      735.54     19.89 o 
   2  12  31      283.80      322.96     14.11 o 
   3  12  31       49.45       60.91      8.00 o 
   4  12  31      119.98      109.78      8.60 o 
   5  12  31      577.17      660.77     28.36 o 
   1  13  31       32.43       11.88      8.92 o 
   2  13  31        1.79       -7.87      7.87 o 
   3  13  31        4.95       -1.94      7.59 o 
   0  14  31      314.55      372.03     27.42 o 
   1  14  31        3.40       -4.13      8.58 o 
   2  14  31       23.96        9.54      9.25 o 
   0   0  32     1284.39     1123.40     38.68 o 
   1   0  32     1106.29     1017.05     13.84 o 
   2   0  32     1954.13     1815.91     24.06 o 
   3   0  32      168.39      156.30      7.87 o 
   4   0  32      628.70      532.54     12.54 o 
   5   0  32     1396.66     1357.34     27.00 o 
   6   0  32     2560.38     2466.10     37.51 o 
   7   0  32      504.82      476.55     20.37 o 
   8   0  32        0.93       -3.79      5.73 o 
   1   1  32       61.40       54.22      3.17 o 
   2   1  32      156.51      131.44      4.66 o 
   3   1  32      708.90      698.83      9.45 o 
   4   1  32      971.25      959.60     11.76 o 
   5   1  32      282.59      320.15      8.90 o 
   6   1  32      106.39      113.82      5.97 o 
   7   1  32     1393.76     1324.13     18.15 o 
   8   1  32      120.43      132.10      7.21 o 
   0   2  32      811.94      740.71     11.77 o 
   1   2  32        0.01        6.74      2.43 o 
   2   2  32       91.95       81.89      3.95 o 
   3   2  32      168.97      142.58      5.01 o 
   4   2  32      148.07      154.60      5.92 o 
   5   2  32     2965.86     2771.00     25.46 o 
   6   2  32        1.04       -1.13      3.49 o 
   7   2  32        9.76       17.72      4.37 o 
   8   2  32      497.38      488.10     11.05 o 
   1   3  32       10.65       15.50      2.44 o 
   2   3  32     1432.20     1321.59     13.42 o 
   3   3  32      265.97      242.02      6.39 o 
   4   3  32      437.10      420.85      8.31 o 
   5   3  32       31.68       23.96      3.95 o 
   6   3  32       15.16       15.49      3.91 o 
   7   3  32      218.59      191.35      7.67 o 
   8   3  32      224.27      228.85      9.41 o 
   0   4  32     1182.55     1154.45     14.39 o 
   1   4  32      142.35      173.13      4.62 o 
   2   4  32       73.20       69.64      4.07 o 
   3   4  32       96.30       87.57      4.47 o 
   4   4  32        7.00       14.69      3.43 o 
   5   4  32     1305.34     1233.23     14.51 o 
   6   4  32      922.12      886.65     12.41 o 
   7   4  32        0.04        0.82      4.42 o 
   8   4  32        0.02        9.87      4.63 o 
   1   5  32      562.38      523.40      7.68 o 
   2   5  32      196.15      166.86      5.49 o 
   3   5  32       17.23        6.75      3.16 o 
   4   5  32        5.23        5.17      3.22 o 
   5   5  32     1228.45     1202.43     14.85 o 
   6   5  32        0.27       12.14      3.75 o 
   7   5  32        9.64       16.98      4.49 o 
   8   5  32      222.49      208.27      8.69 o 
   0   6  32      868.76      733.90     14.05 o 
   1   6  32      259.91      244.08      6.21 o 
   2   6  32        2.38        6.76      3.30 o 
   3   6  32      656.34      683.91      9.83 o 
   4   6  32      919.60      799.10     11.63 o 
   5   6  32     3243.05     2899.96     26.26 o 
   6   6  32       43.87       61.84      5.29 o 
   7   6  32      127.49      122.61      6.89 o 
   8   6  32        5.55       23.49      4.93 o 
   1   7  32      584.17      511.71      9.22 o 
   2   7  32      515.65      450.83      8.38 o 
   3   7  32      216.35      244.67      7.30 o 
   4   7  32       12.71       12.63      3.80 o 
   5   7  32      276.05      256.10      8.02 o 
   6   7  32       48.92       54.54      5.39 o 
   7   7  32      304.29      316.77     10.03 o 
   0   8  32       95.62      107.06     13.26 o 
   1   8  32      149.11      135.63      6.91 o 
   2   8  32       87.55       77.96      5.45 o 
   3   8  32      679.89      585.12     10.46 o 
   4   8  32       75.32       67.73      5.27 o 
   5   8  32        2.55        8.41      4.20 o 
   6   8  32       28.07       23.20      4.85 o 
   7   8  32       55.67       60.04      6.25 o 
   1   9  32      573.98      541.16     14.53 o 
   2   9  32       30.03       39.06      4.91 o 
   3   9  32        9.86       -1.36      4.23 o 
   4   9  32       13.11       10.41      4.06 o 
   5   9  32       22.77       24.95      4.63 o 
   6   9  32       31.08       21.74      4.87 o 
   0  10  32        1.61       13.82     11.04 o 
   1  10  32     1192.75     1147.23     21.23 o 
   2  10  32      174.82      195.58      9.20 o 
   3  10  32      318.09      338.77      9.88 o 
   4  10  32      229.40      257.92      9.38 o 
   5  10  32      124.07      134.78      7.75 o 
   6  10  32      123.48      129.69      7.72 o 
   1  11  32       13.31        7.52      7.98 o 
   2  11  32       11.35       17.30      8.23 o 
   3  11  32        0.96        6.24      5.47 o 
   4  11  32      526.67      551.68     12.24 o 
   5  11  32      190.42      197.74      9.98 o 
   0  12  32       39.70       24.78     12.65 o 
   1  12  32      113.66      136.32     11.81 o 
   2  12  32        6.36        4.27      8.64 o 
   3  12  32        0.03       -7.11      7.11 o 
   4  12  32        2.30       -7.78      7.78 o 
   1  13  32       59.39       46.17      9.96 o 
   2  13  32        9.31       -3.95      9.54 o 
   3  13  32      102.09      116.97     10.77 o 
   0  14  32      116.76       97.43     16.60 o 
   1  14  32      246.25      296.96     16.00 o 
   1   1  33       29.88       31.61      2.92 o 
   2   1  33       24.10       19.51      3.34 o 
   3   1  33     7045.14     6490.72     46.07 o 
   4   1  33      391.97      446.88      8.18 o 
   5   1  33     1024.38      956.75     12.81 o 
   6   1  33     1248.63     1191.54     15.81 o 
   7   1  33     1514.82     1372.05     18.72 o 
   8   1  33      270.86      249.76      9.10 o 
   0   2  33      901.73      855.57     12.97 o 
   1   2  33     1156.31     1052.11     10.90 o 
   2   2  33      138.76      138.35      4.75 o 
   3   2  33      553.20      522.22      8.91 o 
   4   2  33      295.63      307.43      7.60 o 
   5   2  33      465.34      457.24      8.93 o 
   6   2  33       11.40       16.47      3.97 o 
   7   2  33      186.74      177.30      7.46 o 
   8   2  33       10.98       11.23      4.58 o 
   1   3  33      920.57      878.05      8.73 o 
   2   3  33      998.75      981.90     10.96 o 
   3   3  33       59.73       46.17      3.92 o 
   4   3  33      740.78      688.17     10.65 o 
   5   3  33      218.58      193.81      6.96 o 
   6   3  33      368.93      342.64      8.72 o 
   7   3  33      126.15      149.46      7.10 o 
   8   3  33       18.13       20.22      5.35 o 
   0   4  33       24.17       26.02      3.66 o 
   1   4  33        7.55        8.43      2.58 o 
   2   4  33      308.68      285.20      6.53 o 
   3   4  33      806.21      677.12      9.43 o 
   4   4  33      128.89      128.62      5.47 o 
   5   4  33     1511.55     1405.09     15.85 o 
   6   4  33      783.15      760.14     11.53 o 
   7   4  33       13.88       20.32      4.30 o 
   8   4  33      654.72      612.99     12.42 o 
   1   5  33      109.50      101.20      4.37 o 
   2   5  33      166.80      137.48      5.19 o 
   3   5  33     1427.13     1242.55     13.49 o 
   4   5  33       38.31       31.72      3.92 o 
   5   5  33       18.31       15.71      3.86 o 
   6   5  33      444.00      430.21      9.28 o 
   7   5  33      205.75      202.26      8.03 o 
   8   5  33        3.42        6.98      4.76 o 
   0   6  33       30.25       27.03      5.79 o 
   1   6  33        3.49       11.16      3.37 o 
   2   6  33      393.54      324.97      7.00 o 
   3   6  33      738.03      636.45      9.54 o 
   4   6  33       38.34       47.27      4.19 o 
   5   6  33       53.79       59.47      4.85 o 
   6   6  33      965.89      874.65     13.68 o 
   7   6  33      294.04      267.89      9.11 o 
   8   6  33      362.90      338.94     10.19 o 
   1   7  33        5.75       10.25      3.67 o 
   2   7  33      508.92      442.97      8.41 o 
   3   7  33      265.92      198.04      6.74 o 
   4   7  33      551.32      456.93      8.84 o 
   5   7  33      116.99      100.04      6.07 o 
   6   7  33      235.20      224.94      8.43 o 
   7   7  33      178.97      187.92      8.21 o 
   0   8  33      256.83      261.79     16.60 o 
   1   8  33       38.85       31.82      5.55 o 
   2   8  33       25.71       22.17      4.08 o 
   3   8  33      147.51      124.08      6.20 o 
   4   8  33      126.04      141.39      6.61 o 
   5   8  33      355.00      335.43      9.19 o 
   6   8  33        3.20       10.25      4.61 o 
   7   8  33       16.52       17.92      5.09 o 
   1   9  33       41.86       34.80      7.24 o 
   2   9  33       56.98       34.35      4.77 o 
   3   9  33       92.15       58.88      5.49 o 
   4   9  33      136.43      152.48      7.13 o 
   5   9  33       11.63        7.03      4.36 o 
   6   9  33       53.53       62.24      5.71 o 
   0  10  33      898.20      772.52     27.31 o 
   1  10  33        0.01       -2.97      7.47 o 
   2  10  33        0.04        3.45      6.47 o 
   3  10  33       20.88       26.78      5.06 o 
   4  10  33       14.00        6.45      4.73 o 
   5  10  33      190.78      204.62      9.00 o 
   6  10  33      444.78      496.92     12.01 o 
   1  11  33       71.47       48.83      9.07 o 
   2  11  33      673.36      600.87     19.02 o 
   3  11  33      127.30      119.84      8.38 o 
   4  11  33      151.96      180.65      8.53 o 
   5  11  33       80.81      113.72      8.55 o 
   0  12  33       21.51       19.15     12.38 o 
   1  12  33      222.70      236.32     14.14 o 
   2  12  33      270.03      279.94     15.15 o 
   3  12  33      107.79      137.10     10.87 o 
   4  12  33       49.60       43.85      7.09 o 
   1  13  33       19.45       10.14     10.04 o 
   2  13  33       19.95       -4.32      8.45 o 
   3  13  33       95.66      102.89     10.43 o 
   0  14  33       21.43      -17.24     17.24 o 
   1  14  33       68.80       67.44     10.98 o 
   0   0  34      136.83      143.99      8.74 o 
   1   0  34     2402.68     2057.29     24.44 o 
   2   0  34    12408.16    11705.92    114.44 o 
   3   0  34    19907.73    18640.43    177.78 o 
   4   0  34      275.60      261.01      9.90 o 
   5   0  34     1170.19     1090.07     26.76 o 
   6   0  34     4611.27     4377.40     64.07 o 
   7   0  34       94.34       83.10      9.30 o 
   8   0  34       28.77       32.16      7.67 o 
   1   1  34      784.71      701.30      8.25 o 
   2   1  34      449.28      470.18     11.84 o 
   3   1  34       12.11       26.67      5.44 o 
   4   1  34     6512.84     6203.21     49.33 o 
   5   1  34     1444.85     1401.50     16.15 o 
   6   1  34      338.59      326.57      8.85 o 
   7   1  34      157.80      159.68      7.83 o 
   8   1  34      309.21      302.88      9.96 o 
   0   2  34     1551.86     1662.86     18.35 o 
   1   2  34      236.39      253.09      5.40 o 
   2   2  34        5.09        7.32      3.07 o 
   3   2  34      674.15      596.63      9.66 o 
   4   2  34        3.14        1.62      3.30 o 
   5   2  34      135.14      117.19      5.72 o 
   6   2  34      534.61      511.39     11.12 o 
   7   2  34      491.93      475.03     10.95 o 
   8   2  34        3.00       12.71      4.67 o 
   1   3  34     1005.60      953.27      9.31 o 
   2   3  34     1017.26     1010.96     11.72 o 
   3   3  34        2.94        1.15      3.21 o 
   4   3  34      779.39      767.77     11.35 o 
   5   3  34       63.50       65.04      4.92 o 
   6   3  34      582.56      584.51     10.65 o 
   7   3  34      668.52      641.78     12.03 o 
   8   3  34      133.85      144.58      7.56 o 
   0   4  34     2060.67     1957.71     22.55 o 
   1   4  34        5.79       11.88      2.97 o 
   2   4  34      103.86       98.80      4.66 o 
   3   4  34      141.32      126.30      5.11 o 
   4   4  34      315.71      331.68      7.58 o 
   5   4  34      177.01      188.53      6.63 o 
   6   4  34      412.98      407.16      8.76 o 
   7   4  34      943.22      879.13     13.47 o 
   8   4  34      371.96      344.46     10.41 o 
   1   5  34        4.00       -0.80      2.78 o 
   2   5  34      124.96      140.91      5.21 o 
   3   5  34      308.35      313.93      7.07 o 
   4   5  34        0.69        2.50      3.41 o 
   5   5  34      105.47       93.74      6.04 o 
   6   5  34      148.05      147.40      6.48 o 
   7   5  34      141.65      153.68      7.33 o 
   8   5  34       29.18       34.19      6.59 o 
   0   6  34      515.94      502.80     11.85 o 
   1   6  34      153.74      173.42      6.67 o 
   2   6  34      108.27       90.26      4.65 o 
   3   6  34       10.37        5.62      3.21 o 
   4   6  34      152.21      146.95      5.88 o 
   5   6  34      196.17      190.98      7.01 o 
   6   6  34      242.18      233.77      8.36 o 
   7   6  34        8.12        5.11      4.45 o 
   1   7  34     1338.54     1248.61     15.70 o 
   2   7  34      570.84      549.20     10.92 o 
   3   7  34        8.21        8.50      3.53 o 
   4   7  34       33.01       31.81      4.03 o 
   5   7  34       50.79       49.59      5.15 o 
   6   7  34      169.14      202.14     11.03 o 
   7   7  34      299.14      300.50      9.85 o 
   0   8  34      248.94      209.38     13.82 o 
   1   8  34       91.87       72.42      6.42 o 
   2   8  34       84.44       80.06      5.47 o 
   3   8  34      106.05       91.72      6.02 o 
   4   8  34      149.76      141.46      6.68 o 
   5   8  34       16.41       22.30      4.67 o 
   6   8  34       17.21       19.57      4.91 o 
   7   8  34       18.15       19.84      4.93 o 
   1   9  34      449.23      355.01     13.02 o 
   2   9  34       87.08       94.14      6.33 o 
   3   9  34      915.16      858.22     14.02 o 
   4   9  34      537.97      585.81     12.00 o 
   5   9  34      207.74      221.34      8.14 o 
   6   9  34      470.50      475.22     10.88 o 
   0  10  34     1791.20     1608.21     39.96 o 
   1  10  34      180.99      153.71     11.48 o 
   2  10  34      131.93      143.92     10.15 o 
   3  10  34      253.36      287.87      9.72 o 
   4  10  34       34.64       32.65      5.86 o 
   5  10  34      144.22      159.12      8.24 o 
   6  10  34      225.95      231.09      9.19 o 
   1  11  34      207.32      220.63     16.75 o 
   2  11  34        4.19       -5.14      7.33 o 
   3  11  34      630.20      676.49     15.89 o 
   4  11  34       35.65       50.65      7.75 o 
   5  11  34      300.85      331.27     11.21 o 
   0  12  34      107.46      135.05     17.32 o 
   1  12  34       82.81       87.14     10.87 o 
   2  12  34       13.30        1.11      8.58 o 
   3  12  34      151.12      152.57     11.31 o 
   4  12  34        2.82       -7.85      7.85 o 
   1  13  34      493.07      556.87     19.19 o 
   2  13  34        5.10        2.95      8.85 o 
   3  13  34      204.24      224.73     13.31 o 
   1   1  35      936.42      894.45      9.54 o 
   2   1  35     6177.94     5775.72     43.18 o 
   3   1  35     2097.57     1961.18     18.83 o 
   4   1  35      720.86      774.12     12.26 o 
   5   1  35       71.21       88.53      5.59 o 
   6   1  35       45.13       54.40      5.35 o 
   7   1  35       66.28       80.04      6.32 o 
   8   1  35      104.77       98.38      6.95 o 
   0   2  35     7507.18     7078.75     58.83 o 
   1   2  35      520.09      483.20      7.02 o 
   2   2  35       94.86       96.86      4.40 o 
   3   2  35       64.49       56.60      4.66 o 
   4   2  35        5.83        9.77      3.53 o 
   5   2  35     1087.14     1034.92     13.74 o 
   6   2  35      161.53      165.15      7.18 o 
   7   2  35       11.67       23.01      5.63 o 
   8   2  35      625.33      614.98     12.64 o 
   1   3  35      295.51      365.37      7.75 o 
   2   3  35      567.55      546.95     11.77 o 
   3   3  35     2554.99     2283.54     21.70 o 
   4   3  35      147.71      141.12      5.97 o 
   5   3  35      255.88      238.28      7.63 o 
   6   3  35      215.38      204.99      7.48 o 
   7   3  35      251.63      244.81      8.66 o 
   8   3  35      211.26      176.94      8.26 o 
   0   4  35     1349.79     1313.71     17.53 o 
   1   4  35      124.20      158.53      5.83 o 
   2   4  35      291.44      274.29      6.50 o 
   3   4  35      576.80      582.60     10.60 o 
   4   4  35      310.14      328.74      7.71 o 
   5   4  35        2.97        8.15      3.65 o 
   6   4  35        3.02       11.83      3.89 o 
   7   4  35      384.64      391.15      9.72 o 
   8   4  35      178.67      200.44      8.60 o 
   1   5  35       78.27       86.00      4.56 o 
   2   5  35      284.27      291.82      6.70 o 
   3   5  35      977.11      823.94     11.45 o 
   4   5  35       66.43       78.53      4.92 o 
   5   5  35      901.91      812.57     12.05 o 
   6   5  35       66.18       74.89      6.19 o 
   7   5  35      178.96      181.44      7.79 o 
   8   5  35      130.83      142.60      7.72 o 
   0   6  35        5.92        1.84      4.91 o 
   1   6  35       48.29       22.22      3.94 o 
   2   6  35        0.24        1.25      3.06 o 
   3   6  35       99.48       75.04      4.60 o 
   4   6  35      316.65      285.32      7.96 o 
   5   6  35       98.48      114.21      5.97 o 
   6   6  35        0.73        5.16      4.18 o 
   7   6  35        0.01       11.85      4.62 o 
   1   7  35      245.95      199.06      7.30 o 
   2   7  35      984.99      864.68     12.47 o 
   3   7  35      627.36      487.24      8.85 o 
   4   7  35        3.32        0.87      3.48 o 
   5   7  35        0.00        4.87      4.09 o 
   6   7  35      178.49      154.25      7.43 o 
   7   7  35      167.04      163.08      8.96 o 
   0   8  35      238.26      233.05     14.29 o 
   1   8  35       35.02       28.61      6.23 o 
   2   8  35      152.22      177.39      7.06 o 
   3   8  35        9.65        5.25      4.23 o 
   4   8  35      267.80      287.70      8.49 o 
   5   8  35       41.87       36.31      5.21 o 
   6   8  35        0.11        6.71      4.48 o 
   7   8  35       16.53       23.14      5.08 o 
   1   9  35        5.74       -2.64      6.31 o 
   2   9  35       57.60       47.68      6.75 o 
   3   9  35        4.75        6.13      4.52 o 
   4   9  35      751.50      750.00     13.51 o 
   5   9  35       51.77       60.22      5.53 o 
   6   9  35       41.44       49.83      5.53 o 
   0  10  35       61.28       49.94     13.10 o 
   1  10  35       34.18       40.80      8.98 o 
   2  10  35       12.91        0.46      6.74 o 
   3  10  35       52.39       45.66      6.98 o 
   4  10  35      114.06      109.99      7.87 o 
   5  10  35       21.77       24.81      5.61 o 
   1  11  35       54.09       62.65      9.75 o 
   2  11  35       28.44       29.18      8.00 o 
   3  11  35       31.28       23.23      7.68 o 
   4  11  35      350.15      341.31     11.76 o 
   5  11  35       62.49       53.09      7.15 o 
   0  12  35      205.24      245.18     36.35 o 
   1  12  35      245.30      286.83     15.24 o 
   2  12  35      288.63      303.47     15.73 o 
   3  12  35       12.71       15.70      8.19 o 
   4  12  35      144.77      146.14     10.34 o 
   1  13  35        0.45       -8.40      8.40 o 
   2  13  35        3.13       -8.46      8.46 o 
   0   0  36     6913.00     6447.20     81.42 o 
   1   0  36     4280.94     3979.14     41.17 o 
   2   0  36      279.16      252.18      9.66 o 
   3   0  36     4810.36     4574.10     50.94 o 
   4   0  36     1462.94     1438.72     22.18 o 
   5   0  36     3131.21     2973.03     47.24 o 
   6   0  36      623.72      616.45     18.70 o 
   7   0  36       10.51       14.80      7.06 o 
   8   0  36      320.96      309.11     15.02 o 
   1   1  36      963.96      991.07     10.58 o 
   2   1  36     2180.65     2033.82     19.15 o 
   3   1  36     3636.03     3466.79     28.88 o 
   4   1  36      882.61      834.99     12.85 o 
   5   1  36      158.29      169.95      7.56 o 
   6   1  36       49.19       51.95      5.55 o 
   7   1  36      265.34      261.97      9.42 o 
   8   1  36      257.83      257.25     10.05 o 
   0   2  36     5699.59     5342.25     46.21 o 
   1   2  36      159.92      181.92      5.22 o 
   2   2  36      247.62      248.79      6.76 o 
   3   2  36      681.57      622.69     10.39 o 
   4   2  36      825.68      737.69     11.18 o 
   5   2  36       69.71       73.35      5.06 o 
   6   2  36        4.74       12.51      4.16 o 
   7   2  36      353.47      346.62     10.35 o 
   8   2  36      917.88      876.77     15.60 o 
   1   3  36     4057.34     3885.09     26.84 o 
   2   3  36     1680.77     1544.65     16.17 o 
   3   3  36      149.68      185.07      6.46 o 
   4   3  36       59.80       55.36      4.59 o 
   5   3  36      140.74      142.28      6.39 o 
   6   3  36      167.82      165.67      6.98 o 
   7   3  36      775.66      733.63     13.12 o 
   8   3  36      184.75      196.98     10.13 o 
   0   4  36       33.86       53.22      5.02 o 
   1   4  36      773.15      795.64      9.60 o 
   2   4  36       45.46       40.85      3.89 o 
   3   4  36     2071.83     1840.74     18.16 o 
   4   4  36        8.53       13.99      3.68 o 
   5   4  36      329.39      342.84      8.42 o 
   6   4  36      354.66      334.56      8.59 o 
   7   4  36      979.80      949.38     14.28 o 
   8   4  36      324.97      290.29      9.97 o 
   1   5  36      323.25      353.85      7.32 o 
   2   5  36       19.72       13.26      3.38 o 
   3   5  36     1098.23      966.48     11.94 o 
   4   5  36     1351.28     1265.52     15.01 o 
   5   5  36      355.14      325.91      8.43 o 
   6   5  36       65.12       72.01      5.24 o 
   7   5  36       66.98       64.99      7.13 o 
   0   6  36     1129.33      965.59     32.60 o 
   1   6  36      860.14      747.55     11.80 o 
   2   6  36      356.28      355.68      7.42 o 
   3   6  36      191.16      134.02      5.53 o 
   4   6  36      396.50      367.38      9.09 o 
   5   6  36       82.09       70.13      5.22 o 
   6   6  36      376.48      373.57      9.54 o 
   7   6  36       29.06       27.23      5.11 o 
   1   7  36      518.14      477.55      9.88 o 
   2   7  36        1.33        5.11      3.49 o 
   3   7  36       61.29       70.39      4.72 o 
   4   7  36       12.18       27.78      4.11 o 
   5   7  36       50.16       37.87      4.98 o 
   6   7  36       13.81       12.93      4.68 o 
   7   7  36        1.29        5.58      4.59 o 
   0   8  36      708.49      637.29     24.41 o 
   1   8  36      116.71       94.39      7.79 o 
   2   8  36       42.69       23.37      4.66 o 
   3   8  36      124.66      106.50      6.12 o 
   4   8  36        0.35        2.55      3.81 o 
   5   8  36       16.39       14.98      5.48 o 
   6   8  36      346.86      347.36     10.41 o 
   1   9  36       45.20       26.75      7.43 o 
   2   9  36       63.63       56.03      7.14 o 
   3   9  36       47.44       54.28      5.69 o 
   4   9  36        0.09        6.27      4.95 o 
   5   9  36      499.69      529.60     11.41 o 
   6   9  36      343.72      368.78     10.40 o 
   0  10  36       11.86       -9.99     10.06 o 
   1  10  36       77.07       53.14      9.17 o 
   2  10  36        0.67       -1.62      6.70 o 
   3  10  36      777.67      811.97     28.18 o 
   4  10  36      115.33      123.41      7.55 o 
   5  10  36       90.86      118.25      7.92 o 
   1  11  36        2.13       -7.78      7.78 o 
   2  11  36      691.52      660.62     21.85 o 
   3  11  36       27.78       21.04      8.17 o 
   4  11  36      117.28      111.10      8.57 o 
   5  11  36       29.83       23.77      5.62 o 
   0  12  36      145.93      119.58     16.70 o 
   1  12  36       14.17        6.10      8.75 o 
   2  12  36       18.75       10.94      9.07 o 
   3  12  36       77.98      105.18     11.36 o 
   4  12  36       18.44       10.89      6.78 o 
   1  13  36      127.35      132.11     12.74 o 
   2  13  36      272.05      287.93     16.40 o 
   1   1  37     6374.96     5858.94     39.01 o 
   2   1  37      152.24      162.69      5.94 o 
   3   1  37     1752.84     1700.43     17.32 o 
   4   1  37     2021.09     1871.16     21.39 o 
   5   1  37       57.53       58.06      5.46 o 
   6   1  37      196.21      197.39      9.01 o 
   7   1  37        5.83        6.20      4.68 o 
   8   1  37       33.80       30.02      5.80 o 
   0   2  37     1983.58     2087.22     23.70 o 
   1   2  37       92.12      102.84      4.52 o 
   2   2  37      964.74      877.22     11.44 o 
   3   2  37        1.80        6.44      3.71 o 
   4   2  37       70.87       71.01      5.02 o 
   5   2  37       79.21       79.70      5.22 o 
   6   2  37     1390.43     1334.32     17.65 o 
   7   2  37      203.49      180.92      9.00 o 
   8   2  37      473.98      472.75     14.34 o 
   1   3  37      302.93      282.75      6.22 o 
   2   3  37       42.84       77.06      7.43 o 
   3   3  37        0.03        0.01      3.37 o 
   4   3  37       32.27       27.92      4.08 o 
   5   3  37      565.56      568.35     14.31 o 
   6   3  37      150.60      138.72      7.69 o 
   7   3  37      260.76      252.62      9.10 o 
   8   3  37      334.62      324.93     11.41 o 
   0   4  37      411.34      347.27      9.12 o 
   1   4  37      689.89      635.30      9.02 o 
   2   4  37       57.16       66.51      4.43 o 
   3   4  37      604.73      535.19      9.18 o 
   4   4  37      110.38      107.98      5.44 o 
   5   4  37      749.20      715.46     11.23 o 
   6   4  37      172.07      170.65      6.86 o 
   7   4  37       13.99       24.21      4.60 o 
   8   4  37       48.33       58.08      7.85 o 
   1   5  37     1685.24     1379.01     16.26 o 
   2   5  37     1096.93      982.76     11.83 o 
   3   5  37        1.14        6.76      3.49 o 
   4   5  37       35.75       45.21      4.46 o 
   5   5  37       43.59       41.00      4.57 o 
   6   5  37      125.32      140.87      7.17 o 
   7   5  37      146.86      149.88      7.73 o 
   0   6  37      498.02      446.85     14.33 o 
   1   6  37       86.91       96.31      6.17 o 
   2   6  37        0.54        3.57      3.17 o 
   3   6  37        0.05       -2.03      3.22 o 
   4   6  37      368.83      365.53      8.50 o 
   5   6  37       13.57       13.88      4.08 o 
   6   6  37       60.48       68.30      5.58 o 
   7   6  37       18.93       31.89      5.07 o 
   1   7  37       71.94       45.92      5.44 o 
   2   7  37      117.34      108.20      5.56 o 
   3   7  37      320.70      295.89      7.68 o 
   4   7  37       43.42       43.45      5.69 o 
   5   7  37       10.49       11.42      4.10 o 
   6   7  37       15.56       17.32      4.91 o 
   7   7  37      285.57      286.64      9.90 o 
   0   8  37     1721.47     1471.40     37.03 o 
   1   8  37      437.25      366.73     11.95 o 
   2   8  37        0.22        1.06      4.15 o 
   3   8  37      240.17      237.99      7.82 o 
   4   8  37      255.94      226.25      7.93 o 
   5   8  37       11.27       16.23      4.67 o 
   6   8  37       11.95        7.81      4.78 o 
   1   9  37       17.79       15.52      7.09 o 
   2   9  37      563.41      494.84     13.37 o 
   3   9  37        4.92        2.60      4.91 o 
   4   9  37        8.77        9.69      4.56 o 
   5   9  37        1.73        7.43      4.88 o 
   6   9  37       52.25       63.62      5.88 o 
   0  10  37      127.33      120.07     15.44 o 
   1  10  37       11.70       -3.57      7.57 o 
   2  10  37       68.79       67.18      8.89 o 
   3  10  37       40.18       58.88      7.83 o 
   4  10  37       20.77       14.79      5.13 o 
   5  10  37      317.84      344.45     12.83 o 
   1  11  37        2.32       -7.44      8.16 o 
   2  11  37       46.60       52.92      9.62 o 
   3  11  37      121.17      159.04     11.31 o 
   4  11  37      169.32      182.24     10.05 o 
   0  12  37       58.42       49.85     14.43 o 
   1  12  37      447.96      448.09     18.27 o 
   2  12  37       90.99       72.38     10.65 o 
   3  12  37      734.04      789.85     19.89 o 
   1  13  37       73.29       78.22     11.38 o 
   2  13  37      240.23      260.24     15.42 o 
   0   0  38     5033.02     4783.81     63.59 o 
   1   0  38     2337.30     2131.52     26.00 o 
   2   0  38      719.69      673.38     14.27 o 
   3   0  38        0.03        0.46      4.79 o 
   4   0  38        0.26        3.13      5.56 o 
   5   0  38       37.15       53.16      8.17 o 
   6   0  38      438.40      446.16     16.47 o 
   7   0  38       46.97       52.18      8.68 o 
   8   0  38       39.44       50.50      8.87 o 
   1   1  38       30.41       69.98      5.35 o 
   2   1  38      535.65      516.30      8.99 o 
   3   1  38       37.84       43.07      4.25 o 
   4   1  38       33.78       52.17      4.97 o 
   5   1  38       93.15       84.74      6.19 o 
   6   1  38      760.11      727.94     14.71 o 
   7   1  38        2.20       11.55      4.95 o 
   8   1  38       12.42       30.19      6.73 o 
   0   2  38     8007.64     7576.82     67.17 o 
   1   2  38     3939.75     3913.85     29.10 o 
   2   2  38      326.97      310.75      7.31 o 
   3   2  38       47.99       35.20      4.32 o 
   4   2  38      652.13      626.34     10.87 o 
   5   2  38       10.33        9.31      4.42 o 
   6   2  38        8.04       16.19      4.39 o 
   7   2  38        2.09        5.59      4.56 o 
   8   2  38        0.89       12.13      5.07 o 
   1   3  38      224.37      273.38      6.84 o 
   2   3  38     4623.76     4390.08     37.01 o 
   3   3  38        0.13        0.28      3.56 o 
   4   3  38        2.38        1.73      3.60 o 
   5   3  38      283.01      297.54      8.52 o 
   6   3  38       35.10       31.29      4.88 o 
   7   3  38       60.50       73.62      6.30 o 
   8   3  38      497.37      471.84     11.96 o 
   0   4  38     1265.79     1298.76     19.50 o 
   1   4  38     2094.53     1971.15     19.32 o 
   2   4  38      150.69      144.54      5.64 o 
   3   4  38      630.88      527.49      9.14 o 
   4   4  38      901.28      859.88     12.09 o 
   5   4  38      162.91      166.33      6.63 o 
   6   4  38      115.80      120.41      6.13 o 
   7   4  38      181.15      170.56      7.46 o 
   1   5  38       47.90       17.46      3.92 o 
   2   5  38      419.39      433.00      7.96 o 
   3   5  38      337.69      392.95      8.23 o 
   4   5  38      730.78      704.81     11.11 o 
   5   5  38       87.76       86.58      5.52 o 
   6   5  38        4.48       10.06      4.19 o 
   7   5  38      128.54      145.38      7.17 o 
   0   6  38       21.30       13.43      7.38 o 
   1   6  38      296.88      211.64      8.06 o 
   2   6  38      162.49      155.94      5.85 o 
   3   6  38       23.50       20.02      3.80 o 
   4   6  38       10.66       13.33      3.99 o 
   5   6  38      112.88      135.36      6.47 o 
   6   6  38      310.24      304.12      9.02 o 
   7   6  38      159.94      168.25      7.94 o 
   1   7  38      104.13      102.82      7.03 o 
   2   7  38      237.06      197.90      9.31 o 
   3   7  38        6.28       10.02      3.62 o 
   4   7  38        0.19        8.12      3.94 o 
   5   7  38        3.30       -1.02      3.88 o 
   6   7  38      599.84      593.03     11.97 o 
   7   7  38        0.54        7.72      4.80 o 
   0   8  38      473.48      418.66     21.24 o 
   1   8  38       15.25       11.38      5.66 o 
   2   8  38       60.66       60.87      5.63 o 
   3   8  38      100.61      105.69      5.88 o 
   4   8  38       87.88       93.96      6.01 o 
   5   8  38      247.51      255.94      9.10 o 
   6   8  38       17.94       26.35      5.17 o 
   1   9  38      357.49      354.54     15.19 o 
   2   9  38        1.98       -2.30      5.69 o 
   3   9  38      109.26      125.58      7.66 o 
   4   9  38      127.55      147.13      7.41 o 
   5   9  38       23.76       22.90      5.48 o 
   6   9  38      336.50      372.36     10.93 o 
   0  10  38       82.11       89.53     14.69 o 
   1  10  38      454.92      415.21     16.39 o 
   2  10  38      290.71      277.88     13.02 o 
   3  10  38      471.94      515.70     15.38 o 
   4  10  38       36.48       31.04      5.55 o 
   5  10  38        9.16       19.29      5.47 o 
   1  11  38      279.05      287.43     15.10 o 
   2  11  38      412.89      409.44     17.43 o 
   3  11  38      408.10      439.77     20.90 o 
   4  11  38       14.66       -0.39      6.67 o 
   0  12  38      150.32      160.11     18.77 o 
   1  12  38      223.39      233.08     14.44 o 
   2  12  38       77.23       75.77     11.13 o 
   3  12  38      102.09      104.29     10.76 o 
   1  13  38       31.24       23.59     10.14 o 
   1   1  39      372.75      357.10      7.81 o 
   2   1  39      387.45      398.97      8.13 o 
   3   1  39       18.68       23.77      4.32 o 
   4   1  39      213.87      199.01      7.58 o 
   5   1  39        1.09        3.88      4.80 o 
   6   1  39        5.53       13.91      4.94 o 
   7   1  39        6.77       21.72      5.50 o 
   8   1  39      146.45      160.66      8.99 o 
   0   2  39     4112.27     3981.20     39.25 o 
   1   2  39     6569.51     6515.54     46.47 o 
   2   2  39       21.32       15.97      3.93 o 
   3   2  39     1050.06      996.77     14.30 o 
   4   2  39      146.83      133.56      6.38 o 
   5   2  39       55.67       45.48      4.88 o 
   6   2  39       89.00       95.71      6.55 o 
   7   2  39       83.03       93.27      8.08 o 
   8   2  39      325.82      335.77     11.20 o 
   1   3  39     2879.46     2569.01     22.16 o 
   2   3  39     3670.64     3334.86     29.94 o 
   3   3  39      606.04      535.10     10.13 o 
   4   3  39      632.93      622.18     10.74 o 
   5   3  39      358.59      355.35      9.14 o 
   6   3  39      271.13      275.53      9.27 o 
   7   3  39      700.11      675.69     13.64 o 
   8   3  39        4.30       14.53      5.80 o 
   0   4  39     2950.98     2552.43     31.67 o 
   1   4  39        0.89       19.31      3.98 o 
   2   4  39      832.58      783.27     10.81 o 
   3   4  39       19.33       17.30      3.73 o 
   4   4  39      242.84      225.21      7.29 o 
   5   4  39      264.00      254.43      7.94 o 
   6   4  39      609.04      581.87     10.73 o 
   7   4  39       44.93       48.42      5.32 o 
   1   5  39      184.23      121.83      6.60 o 
   2   5  39      214.46      195.31      6.51 o 
   3   5  39      223.02      218.52      7.11 o 
   4   5  39       52.28       65.15      4.95 o 
   5   5  39       47.25       65.33      5.09 o 
   6   5  39      365.75      375.09     10.08 o 
   7   5  39       61.59       72.55      6.83 o 
   0   6  39      444.66      390.11     16.17 o 
   1   6  39       73.87       87.62      6.04 o 
   2   6  39      594.10      566.97     10.24 o 
   3   6  39      145.51      160.68      6.48 o 
   4   6  39      195.73      187.49      7.08 o 
   5   6  39      582.46      557.41     11.16 o 
   6   6  39        0.30        4.93      4.17 o 
   7   6  39       14.21       33.86      5.49 o 
   1   7  39        3.07       -5.77      5.77 o 
   2   7  39      673.36      639.44     11.67 o 
   3   7  39      270.77      274.62      8.16 o 
   4   7  39      349.12      345.70      8.96 o 
   5   7  39      157.63      171.71      7.29 o 
   6   7  39      567.56      581.60     12.01 o 
   0   8  39      487.05      459.18     21.78 o 
   1   8  39     1220.50     1117.77     19.20 o 
   2   8  39       38.83       35.43      5.49 o 
   3   8  39        5.30        9.65      4.10 o 
   4   8  39        0.02        2.60      4.47 o 
   5   8  39      255.30      299.18      9.83 o 
   6   8  39      361.07      366.65     10.67 o 
   1   9  39      101.15      131.97     11.05 o 
   2   9  39       30.80       17.32      7.20 o 
   3   9  39       20.86       22.99      5.57 o 
   4   9  39      174.84      188.34      8.60 o 
   5   9  39      125.24      117.77      7.56 o 
   0  10  39      580.51      542.37     24.44 o 
   1  10  39       12.44        6.13      8.29 o 
   2  10  39        2.12       -6.37      6.37 o 
   3  10  39      294.94      298.12     12.58 o 
   4  10  39       46.21       58.04      6.40 o 
   5  10  39        4.80       -0.48      4.86 o 
   1  11  39      615.64      581.04     18.68 o 
   2  11  39        0.63       -7.78      7.78 o 
   3  11  39       96.62       99.74     10.33 o 
   4  11  39       54.49       56.24      8.35 o 
   0  12  39      351.12      384.87     24.95 o 
   1  12  39       78.95       70.32     10.80 o 
   2  12  39       76.08       67.87     11.12 o 
   3  12  39        0.30       -7.50      7.50 o 
   0   0  40      375.97      419.30     14.16 o 
   1   0  40     1423.40     1416.98     21.68 o 
   2   0  40        0.00        3.88      5.33 o 
   3   0  40      196.76      215.10      9.80 o 
   4   0  40       59.65       60.29      8.44 o 
   5   0  40       39.14       34.83      7.90 o 
   6   0  40      376.98      369.37     16.65 o 
   7   0  40       48.90       55.18      9.22 o 
   8   0  40      662.97      593.77     20.05 o 
   1   1  40     2809.89     2552.64     22.88 o 
   2   1  40      236.56      234.39      6.99 o 
   3   1  40      141.32      119.06      6.24 o 
   4   1  40      234.10      216.65      8.01 o 
   5   1  40      110.68      126.87      7.66 o 
   6   1  40        1.14        5.89      4.77 o 
   7   1  40      197.38      185.52      9.27 o 
   8   1  40      421.42      398.59     12.56 o 
   0   2  40       97.53       88.90      6.52 o 
   1   2  40     7002.39     6591.54     49.10 o 
   2   2  40        6.67        5.13      3.77 o 
   3   2  40     1131.52     1084.77     15.11 o 
   4   2  40      296.51      288.13      8.96 o 
   5   2  40      467.25      447.40     10.60 o 
   6   2  40       52.88       55.84      5.92 o 
   7   2  40      493.28      503.01     12.55 o 
   8   2  40       23.72       33.23      6.06 o 
   1   3  40       32.26       36.33      4.47 o 
   2   3  40     2256.54     1982.74     20.67 o 
   3   3  40        0.04        7.62      3.90 o 
   4   3  40       18.68       21.84      4.21 o 
   5   3  40        4.85        8.26      4.07 o 
   6   3  40       11.53        8.85      4.52 o 
   7   3  40      126.18      135.73      7.76 o 
   0   4  40     2027.45     1838.97     24.69 o 
   1   4  40     2032.12     1495.90     17.20 o 
   2   4  40      352.43      387.95      8.46 o 
   3   4  40       20.81       34.83      4.17 o 
   4   4  40      193.68      188.34      6.93 o 
   5   4  40       99.92      116.35      6.01 o 
   6   4  40      219.95      229.78      7.94 o 
   7   4  40      348.01      339.09      9.74 o 
   1   5  40      522.71      527.94     10.82 o 
   2   5  40      726.90      726.97     10.76 o 
   3   5  40      196.59      180.54      6.64 o 
   4   5  40      768.69      709.60     11.34 o 
   5   5  40      435.70      429.62      9.31 o 
   6   5  40      165.81      154.37      8.41 o 
   7   5  40      240.14      239.06     10.59 o 
   0   6  40      144.55      123.53     11.26 o 
   1   6  40      738.68      599.98     11.76 o 
   2   6  40      417.11      355.42     11.68 o 
   3   6  40      326.23      344.03      8.42 o 
   4   6  40       50.30       68.53      5.21 o 
   5   6  40       62.79       60.90      5.81 o 
   6   6  40      231.78      216.20      8.12 o 
   7   6  40        2.72       10.61      4.89 o 
   1   7  40       69.22       60.64      7.07 o 
   2   7  40       97.94       88.35      6.13 o 
   3   7  40        6.93       10.16      4.03 o 
   4   7  40       73.37       67.08      5.24 o 
   5   7  40       34.10       38.13      4.90 o 
   6   7  40      278.08      294.99      9.88 o 
   0   8  40      198.63      166.65     16.12 o 
   1   8  40       94.74       71.82      7.46 o 
   2   8  40        2.79        0.64      5.07 o 
   3   8  40        0.00        0.22      4.44 o 
   4   8  40       59.89       65.43      5.96 o 
   5   8  40      489.15      514.91     13.11 o 
   6   8  40        1.12       11.10      4.85 o 
   1   9  40       19.71        4.53      7.68 o 
   2   9  40       73.69       46.65      8.22 o 
   3   9  40      211.19      244.98     10.45 o 
   4   9  40       14.14       21.69      5.15 o 
   5   9  40       74.09      106.53     11.44 o 
   0  10  40      659.00      723.77     27.63 o 
   1  10  40       30.61       50.13      9.74 o 
   2  10  40       32.32       20.76      7.93 o 
   3  10  40        6.25       13.78      6.93 o 
   4  10  40       72.60       75.41      8.30 o 
   5  10  40        2.38       13.77      5.19 o 
   1  11  40      393.62      422.80     21.16 o 
   2  11  40       70.33       85.17     11.19 o 
   3  11  40      237.83      233.65     13.15 o 
   4  11  40      705.04      665.53     17.13 o 
   0  12  40      273.03      257.43     21.74 o 
   1  12  40      335.84      374.35     17.44 o 
   2  12  40       67.38       39.34     10.27 o 
   1   1  41      211.58      240.07      6.92 o 
   2   1  41      507.88      530.10      9.27 o 
   3   1  41        7.05        3.22      3.94 o 
   4   1  41      335.14      336.00     10.34 o 
   5   1  41        5.67        8.47      4.71 o 
   6   1  41       18.33       25.89      5.37 o 
   7   1  41        6.91       11.14      5.14 o 
   0   2  41      341.57      345.04      9.38 o 
   1   2  41     1020.79     1104.39     13.28 o 
   2   2  41      100.30      113.89      6.16 o 
   3   2  41       18.92       30.89      4.62 o 
   4   2  41       58.69       60.91      5.46 o 
   5   2  41      803.22      754.49     14.16 o 
   6   2  41        8.13        2.51      4.88 o 
   7   2  41       21.08       23.08      5.61 o 
   1   3  41     1141.85     1273.91     14.80 o 
   2   3  41     1652.74     1578.96     17.96 o 
   3   3  41      163.15      143.60      6.55 o 
   4   3  41       47.60       42.83      4.98 o 
   5   3  41      259.14      278.23      8.97 o 
   6   3  41       91.59       90.14      6.40 o 
   7   3  41       11.12        5.79      6.16 o 
   0   4  41     5930.93     5591.43     61.62 o 
   1   4  41       68.51      154.97      6.50 o 
   2   4  41        3.86       14.26      3.85 o 
   3   4  41        0.95        8.02      3.88 o 
   4   4  41      554.52      538.99     11.70 o 
   5   4  41       11.81       11.90      4.04 o 
   6   4  41        7.77        7.52      4.35 o 
   7   4  41       16.91       21.35      4.84 o 
   1   5  41      159.54      142.91      7.10 o 
   2   5  41      797.10      750.77     11.53 o 
   3   5  41        2.50        5.73      3.91 o 
   4   5  41        0.40        5.93      3.85 o 
   5   5  41        3.93       11.21      4.15 o 
   6   5  41       29.73       30.76      4.84 o 
   7   5  41      133.09      144.20      7.36 o 
   0   6  41       29.02       10.52      9.91 o 
   1   6  41       14.61       24.62      4.95 o 
   2   6  41      148.90      135.44      7.19 o 
   3   6  41       69.44       63.11      4.91 o 
   4   6  41       28.65       24.74      4.82 o 
   5   6  41      107.96      117.01      6.39 o 
   6   6  41       77.61       80.37      5.90 o 
   7   6  41        0.02        8.33      4.98 o 
   1   7  41       45.18       41.01      6.52 o 
   2   7  41      117.60      105.95      6.57 o 
   3   7  41       14.73       16.95      4.35 o 
   4   7  41      304.57      279.99      8.72 o 
   5   7  41      122.07      135.77      6.82 o 
   6   7  41        3.45        6.77      5.17 o 
   0   8  41       33.53       14.52     11.36 o 
   1   8  41      302.58      306.61     12.87 o 
   2   8  41       20.47       13.55      5.51 o 
   3   8  41      100.93      105.56      6.74 o 
   4   8  41      222.87      239.63      8.74 o 
   5   8  41       33.73       48.01      5.63 o 
   6   8  41       12.33       14.46      4.95 o 
   1   9  41      390.42      413.17     16.65 o 
   2   9  41       64.83       60.52      8.61 o 
   3   9  41      466.46      487.17     14.19 o 
   4   9  41       67.14       55.94      6.47 o 
   5   9  41        0.73        8.68      5.04 o 
   0  10  41      412.03      422.62     24.41 o 
   1  10  41      420.39      430.28     17.50 o 
   2  10  41      472.09      459.72     15.58 o 
   3  10  41      166.23      171.54     11.68 o 
   4  10  41        0.39       -6.87      9.82 o 
   1  11  41      304.16      305.55     15.86 o 
   2  11  41       74.31       78.26     11.02 o 
   3  11  41       15.86        3.12      8.02 o 
   0  12  41      430.19      443.65     50.36 o 
   1  12  41       36.98        4.54      9.36 o 
   2  12  41      106.60       63.95     11.09 o 
   0   0  42        9.15        1.63      6.53 o 
   1   0  42     2789.02     2508.86     32.31 o 
   2   0  42      102.28      103.56      7.55 o 
   3   0  42       71.57       92.28      7.51 o 
   4   0  42      132.77      120.98     10.53 o 
   5   0  42       57.56       54.98      8.54 o 
   6   0  42      113.90      126.44     11.39 o 
   7   0  42        4.08        1.62      7.17 o 
   1   1  42      752.78      752.91     10.85 o 
   2   1  42     1062.88      970.54     12.67 o 
   3   1  42      144.41      179.31      7.40 o 
   4   1  42      107.18      107.39      6.76 o 
   5   1  42       26.13       29.69      5.56 o 
   6   1  42       16.94       19.06      5.29 o 
   7   1  42      147.27      141.13      8.66 o 
   0   2  42      640.03      522.51     11.25 o 
   1   2  42     2548.76     2293.50     22.54 o 
   2   2  42      946.08      867.35     13.30 o 
   3   2  42        3.18        9.71      4.12 o 
   4   2  42        2.12       10.75      4.33 o 
   5   2  42      134.05      136.96      7.65 o 
   6   2  42       43.59       55.12      6.38 o 
   7   2  42       99.24      102.89      7.94 o 
   1   3  42      530.93      612.33     10.58 o 
   2   3  42      200.51      257.67      7.85 o 
   3   3  42      434.00      450.52      9.58 o 
   4   3  42       79.56       79.80      5.72 o 
   5   3  42       21.61       20.24      4.71 o 
   6   3  42       10.27       12.11      4.74 o 
   7   3  42       39.84       42.44      5.89 o 
   0   4  42     1103.46     1116.07     22.08 o 
   1   4  42     1781.26     1563.42     18.00 o 
   2   4  42      829.74      784.88     11.72 o 
   3   4  42      414.87      456.22     10.39 o 
   4   4  42      185.68      191.27      7.07 o 
   5   4  42       90.81       89.67      5.65 o 
   6   4  42      152.92      158.68      7.46 o 
   7   4  42       10.37       15.16      4.84 o 
   1   5  42      332.24      332.72      9.62 o 
   2   5  42      402.55      374.40     10.08 o 
   3   5  42      250.20      252.26      7.76 o 
   4   5  42     2016.51     1948.01     20.44 o 
   5   5  42       30.08       31.54      4.77 o 
   6   5  42      137.87      144.62      6.97 o 
   7   5  42      506.68      515.40     11.42 o 
   0   6  42        9.00        7.29     10.20 o 
   1   6  42      901.61      782.73     13.62 o 
   2   6  42      128.46      125.91      7.21 o 
   3   6  42        0.01        6.51      3.66 o 
   4   6  42       15.30       18.68      4.62 o 
   5   6  42        8.42       13.69      4.40 o 
   6   6  42      397.87      396.42     10.16 o 
   1   7  42        0.51       -5.20      5.20 o 
   2   7  42       12.50        3.82      4.57 o 
   3   7  42        0.05       -4.41      4.41 o 
   4   7  42       52.51       50.08      5.07 o 
   5   7  42       44.57       43.28      5.12 o 
   6   7  42      287.43      322.53     11.21 o 
   0   8  42      756.04      623.34     24.81 o 
   1   8  42       45.77       48.68      7.78 o 
   2   8  42       21.27       17.48      5.69 o 
   3   8  42      143.69      145.49      8.73 o 
   4   8  42       99.40      131.56      7.70 o 
   5   8  42       24.05       38.38      5.76 o 
   6   8  42      205.68      220.19      9.11 o 
   1   9  42        0.47       -3.91      8.45 o 
   2   9  42      357.23      338.98     14.04 o 
   3   9  42       87.82       78.67      8.35 o 
   4   9  42       37.62       39.90      6.68 o 
   5   9  42       17.94       20.09      5.39 o 
   0  10  42        0.01      -11.57     11.57 o 
   1  10  42      522.57      591.92     18.65 o 
   2  10  42        5.84       -2.75      8.28 o 
   3  10  42      255.77      224.57     12.63 o 
   4  10  42        5.49        4.64      7.29 o 
   1  11  42       84.24      105.25     11.68 o 
   2  11  42      416.74      450.07     18.55 o 
   3  11  42        5.61        9.54      8.18 o 
   0  12  42      482.21      521.64     27.70 o 
   1  12  42      104.12      124.24     12.47 o 
   2  12  42        6.94       -8.52      8.81 o 
   1   1  43      423.10      440.82      8.53 o 
   2   1  43        9.90       10.14      3.75 o 
   3   1  43      388.08      356.39      9.17 o 
   4   1  43        0.07        1.87      4.36 o 
   5   1  43       23.31       15.17      5.22 o 
   6   1  43      118.93      127.75      8.24 o 
   7   1  43       24.17       38.17      6.25 o 
   0   2  43     1969.84     1702.03     21.66 o 
   1   2  43      972.78      786.49     11.80 o 
   2   2  43       34.88       22.14      4.58 o 
   3   2  43      373.90      351.39     10.76 o 
   4   2  43      401.62      372.68      9.90 o 
   5   2  43        0.18        4.70      4.63 o 
   6   2  43      167.25      165.82      9.02 o 
   7   2  43       24.71       29.16      5.92 o 
   1   3  43     3693.48     3105.56     30.19 o 
   2   3  43       81.15       83.38      5.43 o 
   3   3  43     1633.11     1512.12     19.15 o 
   4   3  43       73.97       68.55      5.55 o 
   5   3  43       32.90       41.42      5.13 o 
   6   3  43        1.58        7.26      6.23 o 
   7   3  43       40.91       49.13      6.40 o 
   0   4  43       48.58       31.16      7.10 o 
   1   4  43      519.54      538.70     10.32 o 
   2   4  43      180.38      221.34      8.27 o 
   3   4  43     1018.81     1045.13     14.18 o 
   4   4  43       34.38       40.13      4.87 o 
   5   4  43      496.54      513.65     10.21 o 
   6   4  43      226.48      239.47      8.73 o 
   7   4  43      185.34      221.60      9.04 o 
   1   5  43      402.66      374.79     10.51 o 
   2   5  43      468.04      422.41     10.77 o 
   3   5  43       17.38       17.56      4.26 o 
   4   5  43      475.11      527.06     10.22 o 
   5   5  43      133.09      132.65      6.64 o 
   6   5  43       24.42       33.93      5.01 o 
   7   5  43        0.00       12.81      4.69 o 
   0   6  43      343.39      324.36     19.53 o 
   1   6  43      175.76      184.70      9.47 o 
   2   6  43      101.09       99.63      7.11 o 
   3   6  43      843.44      782.44     12.53 o 
   4   6  43      346.55      328.75      9.30 o 
   5   6  43      154.66      161.63      7.27 o 
   6   6  43       60.02       70.92      5.82 o 
   1   7  43       76.16       76.89      7.46 o 
   2   7  43        0.31        8.59      4.99 o 
   3   7  43       95.49       92.43      6.81 o 
   4   7  43       37.93       36.67      5.20 o 
   5   7  43      125.68      139.64      7.03 o 
   6   7  43       75.99       98.88      6.92 o 
   0   8  43      222.27      194.74     17.06 o 
   1   8  43       19.88       29.09      7.46 o 
   2   8  43        0.13       -5.87      5.87 o 
   3   8  43       25.83       35.23      5.85 o 
   4   8  43        8.28        9.18      5.26 o 
   5   8  43      109.96      126.29      8.55 o 
   1   9  43      113.86      124.84     11.22 o 
   2   9  43      597.75      597.29     16.61 o 
   3   9  43      371.91      357.28     14.75 o 
   4   9  43      275.20      305.72     12.03 o 
   5   9  43       70.32       84.98      7.01 o 
   0  10  43      944.47      902.03     32.01 o 
   1  10  43      594.18      592.71     18.64 o 
   2  10  43      588.42      582.75     18.43 o 
   3  10  43      240.51      307.05     14.34 o 
   4  10  43      251.93      248.84     13.32 o 
   1  11  43      190.47      213.18     14.24 o 
   2  11  43       80.96       70.54     11.06 o 
   3  11  43       25.16       15.69      8.48 o 
   0  12  43      284.44      286.34     22.61 o 
   1  12  43       45.88       11.51      9.89 o 
   0   0  44      211.73      191.17     13.50 o 
   1   0  44      393.90      393.71     16.23 o 
   2   0  44      217.65      195.64      9.68 o 
   3   0  44      628.76      583.07     16.01 o 
   4   0  44       44.21       36.63      8.01 o 
   5   0  44      152.88      174.79     12.69 o 
   6   0  44      461.58      464.53     18.02 o 
   7   0  44      230.56      240.50     15.27 o 
   1   1  44      283.37      297.17     10.19 o 
   2   1  44       36.18       33.83      4.50 o 
   3   1  44      762.27      693.49     12.29 o 
   4   1  44      646.10      635.55     13.73 o 
   5   1  44       18.50       22.46      5.49 o 
   6   1  44        0.18        4.37      5.22 o 
   7   1  44       29.83       31.41      6.00 o 
   0   2  44      348.73      340.05     10.25 o 
   1   2  44      829.91      716.08     12.01 o 
   2   2  44      271.67      260.07      8.45 o 
   3   2  44      990.81      927.42     14.43 o 
   4   2  44       82.95       93.11      8.69 o 
   5   2  44       36.95       44.29      6.05 o 
   6   2  44       27.98       33.84      5.99 o 
   7   2  44       82.89      102.16      7.96 o 
   1   3  44        2.93       26.50      6.62 o 
   2   3  44      266.06      241.32      7.85 o 
   3   3  44      594.16      640.59     12.22 o 
   4   3  44       29.69       29.20      5.12 o 
   5   3  44      232.89      232.55      9.23 o 
   6   3  44       64.71       59.57      6.87 o 
   7   3  44      267.45      259.51     11.33 o 
   0   4  44       47.77       37.15      7.46 o 
   1   4  44      284.31      249.91      9.27 o 
   2   4  44      290.18      308.84      9.19 o 
   3   4  44     3113.42     2964.44     27.69 o 
   4   4  44      174.19      189.71      7.46 o 
   5   4  44      187.99      169.77      7.18 o 
   6   4  44        0.10       10.00      4.67 o 
   7   4  44        4.45        2.37      4.70 o 
   1   5  44        0.23        1.43      4.37 o 
   2   5  44        0.90        3.63      4.90 o 
   3   5  44      132.72      143.24      6.87 o 
   4   5  44        0.14        7.09      4.02 o 
   5   5  44      101.79      101.29      7.46 o 
   6   5  44      108.29      109.50      6.59 o 
   0   6  44      134.92      127.41     14.51 o 
   1   6  44       44.93       33.38      6.64 o 
   2   6  44      165.67      143.31      7.92 o 
   3   6  44        0.00       -0.11      5.05 o 
   4   6  44       17.77       14.99      4.39 o 
   5   6  44        0.17        3.39      4.25 o 
   6   6  44      255.40      258.56      9.01 o 
   1   7  44      247.74      247.64     13.50 o 
   2   7  44       82.36       77.32      6.99 o 
   3   7  44      349.91      327.39     10.84 o 
   4   7  44      371.70      387.08     10.20 o 
   5   7  44        9.70        9.57      4.54 o 
   6   7  44       80.21       81.48      6.58 o 
   0   8  44        0.67      -10.60     10.60 o 
   1   8  44      839.06      950.04     19.76 o 
   2   8  44      666.23      701.98     15.87 o 
   3   8  44      386.51      390.61     11.43 o 
   4   8  44        0.00       -5.02      5.02 o 
   5   8  44      207.28      220.76      9.47 o 
   1   9  44      827.63      824.51     20.94 o 
   2   9  44        4.89        6.69      7.59 o 
   3   9  44      661.03      698.33     17.86 o 
   4   9  44     1666.51     1744.58     25.18 o 
   5   9  44        3.39       -4.03      6.85 o 
   0  10  44      201.15      175.48     18.49 o 
   1  10  44       99.83      122.07     11.98 o 
   2  10  44       45.17       42.91      9.77 o 
   3  10  44       23.25       18.24      9.12 o 
   4  10  44       58.45       37.47      8.47 o 
   1  11  44      191.72      173.97     13.36 o 
   2  11  44      129.29       99.46     11.81 o 
   3  11  44      206.00      226.65     13.45 o 
   0  12  44      386.61      440.71     33.70 o 
   1   1  45      288.26      237.01      7.69 o 
   2   1  45      150.72      140.51      6.42 o 
   3   1  45      161.59      162.12      7.35 o 
   4   1  45      283.82      296.90     11.76 o 
   5   1  45       91.20       86.67      7.22 o 
   6   1  45        0.00        5.56      5.18 o 
   7   1  45       82.07       81.28      7.46 o 
   0   2  45      307.59      311.03     12.27 o 
   1   2  45      141.26      155.20      6.99 o 
   2   2  45        2.67       16.20      4.41 o 
   3   2  45        1.31       11.28      4.37 o 
   4   2  45      327.31      336.78      9.93 o 
   5   2  45       15.51       14.53      5.37 o 
   6   2  45       15.41       25.56      5.91 o 
   7   2  45       15.95       28.48      7.69 o 
   1   3  45        8.16        4.83      4.20 o 
   2   3  45       30.63       30.01      4.84 o 
   3   3  45     1146.54     1117.72     16.34 o 
   4   3  45      250.06      260.35      9.33 o 
   5   3  45       29.65       36.27      5.81 o 
   6   3  45      165.05      162.79     13.15 o 
   7   3  45       27.05       46.73      6.63 o 
   0   4  45        0.73        1.19      7.54 o 
   1   4  45       58.84       61.15      6.07 o 
   2   4  45       31.01       40.43      5.19 o 
   3   4  45      531.88      561.78     11.42 o 
   4   4  45       10.37       17.21      4.52 o 
   5   4  45       60.19       82.40      6.07 o 
   6   4  45        3.92        9.73      4.65 o 
   1   5  45       56.24       34.08      5.40 o 
   2   5  45       19.95       25.74      5.47 o 
   3   5  45      656.98      651.92     12.70 o 
   4   5  45      537.45      506.49     10.64 o 
   5   5  45       23.79       39.70      5.17 o 
   6   5  45        8.61       16.31      4.89 o 
   0   6  45        0.01      -12.38     12.38 o 
   1   6  45       67.11       62.69      7.19 o 
   2   6  45      501.09      494.15     12.10 o 
   3   6  45      321.73      364.09     11.54 o 
   4   6  45        9.29       14.35      4.37 o 
   5   6  45        0.02        9.16      4.50 o 
   6   6  45      252.57      254.30      9.06 o 
   1   7  45        1.31       -6.52      6.52 o 
   2   7  45      345.25      345.01     12.37 o 
   3   7  45      322.69      363.58     11.49 o 
   4   7  45       22.65       19.42      5.54 o 
   5   7  45        0.04       -3.24      4.08 o 
   0   8  45        0.05        3.99     11.07 o 
   1   8  45      612.78      657.00     20.81 o 
   2   8  45       58.71       80.86      8.17 o 
   3   8  45       88.62       99.23      8.04 o 
   4   8  45      236.65      249.71     10.30 o 
   5   8  45       10.68       11.07      5.04 o 
   1   9  45      925.63      975.46     27.66 o 
   2   9  45       10.41       16.37      9.81 o 
   3   9  45       12.12       16.64      7.49 o 
   4   9  45       29.07       34.87      7.51 o 
   0  10  45      800.38      788.75     30.31 o 
   1  10  45        4.38       -8.60      8.60 o 
   2  10  45      185.80      186.01     13.47 o 
   3  10  45      127.08      113.26     11.59 o 
   1  11  45        0.89       -8.79      8.79 o 
   2  11  45      346.54      387.09     18.02 o 
   0   0  46     1679.25     1456.81     45.47 o 
   1   0  46      833.81      719.35     17.40 o 
   2   0  46      673.80      578.85     14.54 o 
   3   0  46     2021.72     1910.14     36.61 o 
   4   0  46       26.79       36.29     10.08 o 
   5   0  46      969.96      938.53     24.65 o 
   6   0  46       18.54       26.26      8.21 o 
   7   0  46      204.92      192.86     14.37 o 
   1   1  46      172.63      229.92      7.66 o 
   2   1  46      430.40      408.92      9.21 o 
   3   1  46       32.71       43.32      5.69 o 
   4   1  46      408.05      393.18     12.85 o 
   5   1  46       14.57       21.53      5.61 o 
   6   1  46        0.21       11.50      5.37 o 
   7   1  46        9.19       17.19      5.80 o 
   0   2  46       21.70       27.07      7.28 o 
   1   2  46       53.26       72.35      5.68 o 
   2   2  46        1.42       -2.55      4.97 o 
   3   2  46      374.60      315.08      9.57 o 
   4   2  46      156.75      169.90      7.83 o 
   5   2  46      448.22      455.34     12.66 o 
   6   2  46      484.06      489.79     16.65 o 
   7   2  46      136.40      139.00      9.05 o 
   1   3  46      596.04      559.61     11.13 o 
   2   3  46      143.49      119.02      6.75 o 
   3   3  46      319.71      347.98      9.99 o 
   4   3  46       60.48       64.87      6.14 o 
   5   3  46      869.11      907.92     16.47 o 
   6   3  46        0.05        1.60      5.31 o 
   7   3  46      505.91      545.28     14.42 o 
   0   4  46      161.02      134.02     14.22 o 
   1   4  46      355.10      333.93     10.48 o 
   2   4  46        5.94        1.21      4.32 o 
   3   4  46     1955.11     1863.54     22.93 o 
   4   4  46      310.65      289.03      9.10 o 
   5   4  46      643.21      649.32     12.08 o 
   6   4  46       10.17       16.42      5.19 o 
   1   5  46       58.04       62.45      6.83 o 
   2   5  46      297.69      293.58     10.61 o 
   3   5  46     1124.51     1116.90     16.80 o 
   4   5  46      490.66      536.85     12.29 o 
   5   5  46      324.44      318.77      9.56 o 
   6   5  46       13.78        9.82      4.80 o 
   0   6  46      243.46      216.71     22.52 o 
   1   6  46      430.31      397.58     13.46 o 
   2   6  46      477.65      479.25     12.22 o 
   3   6  46      316.25      311.25     11.01 o 
   4   6  46       48.60       52.68      5.23 o 
   5   6  46       62.62       81.46      6.10 o 
   6   6  46      379.89      418.76     10.62 o 
   1   7  46        9.43        6.68      6.64 o 
   2   7  46        5.35       -4.08      5.73 o 
   3   7  46      157.00      144.01      8.69 o 
   4   7  46       85.73       77.64      7.08 o 
   5   7  46       97.19      111.22      6.71 o 
   0   8  46      175.92      182.71     17.52 o 
   1   8  46        0.02        1.61      8.12 o 
   2   8  46       17.10       15.84      7.97 o 
   3   8  46       24.53       27.61      6.98 o 
   4   8  46       40.74       32.92      6.33 o 
   5   8  46      366.66      406.08     13.45 o 
   1   9  46      129.73      150.37     12.18 o 
   2   9  46      313.78      320.38     14.31 o 
   3   9  46      355.67      373.91     16.86 o 
   4   9  46        4.42        0.29      7.10 o 
   0  10  46       25.14       10.05     20.88 o 
   1  10  46      275.05      257.11     15.06 o 
   2  10  46      203.67      189.77     13.75 o 
   3  10  46       31.16       22.59      9.54 o 
   1  11  46      140.49      128.99     12.60 o 
   2  11  46       88.60       87.53     11.66 o 
   1   1  47       18.30       18.06      4.45 o 
   2   1  47      132.22      130.60      6.87 o 
   3   1  47     1426.73     1342.39     18.08 o 
   4   1  47        7.13        2.92      4.77 o 
   5   1  47        9.13       10.10      5.92 o 
   6   1  47      181.09      199.71     10.09 o 
   7   1  47       76.59       81.07     10.89 o 
   0   2  47      433.60      390.21     14.77 o 
   1   2  47        0.67        2.74      3.90 o 
   2   2  47      266.58      250.40      9.37 o 
   3   2  47       12.64       16.93      4.92 o 
   4   2  47        5.22        5.53      4.82 o 
   5   2  47       20.15       24.63      5.71 o 
   6   2  47       27.88       31.02      6.77 o 
   1   3  47       49.50       64.36      5.62 o 
   2   3  47        9.95        9.79      4.54 o 
   3   3  47      221.69      197.64      7.90 o 
   4   3  47      145.62      143.83      7.71 o 
   5   3  47       74.47       70.15      6.82 o 
   6   3  47      314.46      294.56     12.02 o 
   0   4  47      270.71      278.06     17.83 o 
   1   4  47       55.75       48.58      5.91 o 
   2   4  47       29.49       26.20      4.95 o 
   3   4  47      114.18      135.16      7.34 o 
   4   4  47        5.48       11.39      4.43 o 
   5   4  47      462.97      457.35     10.67 o 
   6   4  47        0.06       11.82      5.16 o 
   1   5  47      216.05      194.94     10.42 o 
   2   5  47       67.69       74.11      6.81 o 
   3   5  47      529.43      529.17     12.71 o 
   4   5  47      659.16      651.36     14.52 o 
   5   5  47      278.03      270.33      9.36 o 
   6   5  47       18.13       22.11      5.25 o 
   0   6  47      108.59      146.84     15.41 o 
   1   6  47      493.11      514.76     15.65 o 
   2   6  47      420.15      458.36     12.10 o 
   3   6  47        0.13        0.83      5.05 o 
   4   6  47       33.57       30.94      5.70 o 
   5   6  47      213.57      191.83      8.00 o 
   6   6  47      406.67      457.79     12.11 o 
   1   7  47      772.22      834.23     20.17 o 
   2   7  47        0.61       -6.08      6.08 o 
   3   7  47       17.37       32.78      6.37 o 
   4   7  47      376.10      398.16     12.08 o 
   5   7  47       53.43       45.42      5.87 o 
   0   8  47        7.51        0.66     12.15 o 
   1   8  47      109.32      129.07     11.45 o 
   2   8  47      181.32      187.99     13.70 o 
   3   8  47      616.68      618.28     15.71 o 
   4   8  47       58.85       52.80      6.95 o 
   5   8  47      489.77      482.83     71.97 o 
   1   9  47       20.74        2.01      8.69 o 
   2   9  47      251.42      250.44     15.70 o 
   3   9  47       86.77       91.00     11.36 o 
   4   9  47      239.35      292.19     14.31 o 
   0  10  47       54.84       73.33     15.36 o 
   1  10  47      110.35      147.18     12.90 o 
   2  10  47      492.10      512.71     19.58 o 
   3  10  47      162.32      190.73     13.88 o 
   1  11  47       28.83       15.85     11.88 o 
   0   0  48      117.42      100.44     22.25 o 
   1   0  48     1770.62     1723.87     28.94 o 
   2   0  48       58.00       60.28      7.34 o 
   3   0  48     1118.25     1006.71     24.58 o 
   4   0  48      258.23      245.00     14.69 o 
   5   0  48       74.52       82.84     10.49 o 
   6   0  48      357.11      363.06     17.93 o 
   1   1  48        0.32        3.49      4.21 o 
   2   1  48      303.80      303.79      9.90 o 
   3   1  48      102.02      101.06      6.46 o 
   4   1  48       56.42       57.54      6.56 o 
   5   1  48      259.70      248.50     10.88 o 
   6   1  48        2.88        6.50      5.49 o 
   0   2  48       98.59       89.67      9.37 o 
   1   2  48       23.47       29.84      4.63 o 
   2   2  48      166.69      162.63      8.02 o 
   3   2  48      173.74      168.15      7.85 o 
   4   2  48       45.81       56.86      6.16 o 
   5   2  48     1158.09     1125.45     19.80 o 
   6   2  48        0.65       17.41      7.37 o 
   1   3  48      184.52      201.18      8.19 o 
   2   3  48       56.64       69.68      5.84 o 
   3   3  48       30.22       48.98      5.75 o 
   4   3  48      514.41      497.87     11.59 o 
   5   3  48       32.89       42.65      7.01 o 
   6   3  48      173.51      193.81     11.77 o 
   0   4  48      811.87      799.27     48.83 o 
   1   4  48      346.84      339.23     11.50 o 
   2   4  48      334.37      322.36      9.98 o 
   3   4  48       61.11       58.19      5.88 o 
   4   4  48       39.68       35.03      5.42 o 
   5   4  48      318.60      323.35     10.85 o 
   6   4  48      470.90      464.91     12.74 o 
   1   5  48       27.91       30.63      7.58 o 
   2   5  48      110.90      103.43      7.50 o 
   3   5  48        4.00        2.76      4.47 o 
   4   5  48      423.53      394.22     10.65 o 
   5   5  48      201.25      173.47      7.99 o 
   6   5  48       57.41       67.02      6.48 o 
   0   6  48      272.84      301.56     19.62 o 
   1   6  48      147.32      107.39      9.74 o 
   2   6  48        2.40        6.59      5.45 o 
   3   6  48      214.05      259.70     10.62 o 
   4   6  48       42.81       30.78      6.41 o 
   5   6  48     1596.84     1623.20     20.52 o 
   1   7  48        0.93       -7.47      7.47 o 
   2   7  48       37.98       33.56      7.72 o 
   3   7  48      333.65      387.56     12.66 o 
   4   7  48      151.91      170.43      9.46 o 
   5   7  48       75.19       72.84      7.24 o 
   0   8  48      629.86      691.82     34.89 o 
   1   8  48        0.48       -3.26      8.06 o 
   2   8  48       10.60       14.97      8.18 o 
   3   8  48        0.26        1.89      6.43 o 
   4   8  48       27.14       16.64      8.40 o 
   1   9  48      619.49      662.85     19.62 o 
   2   9  48      146.73      152.10     12.41 o 
   3   9  48      208.76      220.43     14.11 o 
   0  10  48        8.86      -11.86     11.86 o 
   1  10  48       20.01       10.37     12.27 o 
   2  10  48       44.31       12.95     10.95 o 
   1   1  49        3.42       -2.50      4.32 o 
   2   1  49      307.30      329.16     10.31 o 
   3   1  49      121.98      107.50      8.23 o 
   4   1  49       48.56       54.57      6.50 o 
   5   1  49       31.18       34.18      6.28 o 
   6   1  49        1.05        9.61      5.67 o 
   0   2  49        7.48       12.62      9.25 o 
   1   2  49       85.21      111.67      6.88 o 
   2   2  49        2.05       -1.66      4.52 o 
   3   2  49      147.66      170.07      7.98 o 
   4   2  49        3.64        8.01      5.37 o 
   5   2  49      205.20      233.06     10.83 o 
   6   2  49       60.04       68.25      7.44 o 
   1   3  49       95.88       94.39      6.97 o 
   2   3  49      101.00      107.25      6.70 o 
   3   3  49      133.73      145.56      7.62 o 
   4   3  49        2.44        7.68      4.89 o 
   5   3  49      651.27      653.57     15.23 o 
   6   3  49      249.16      259.77     11.63 o 
   0   4  49       17.90       19.52     12.66 o 
   1   4  49        0.03       -2.27      5.70 o 
   2   4  49        7.02        6.59      5.18 o 
   3   4  49      304.57      313.91     10.65 o 
   4   4  49        3.99       10.18      4.90 o 
   5   4  49     1767.64     1799.79     23.49 o 
   6   4  49        8.00       16.09      5.66 o 
   1   5  49      115.49      107.55      9.81 o 
   2   5  49       42.47       40.36      6.27 o 
   3   5  49       36.72       49.43      6.42 o 
   4   5  49       61.94       71.05      6.64 o 
   5   5  49      976.62      988.16     15.50 o 
   0   6  49      301.86      343.79     21.39 o 
   1   6  49       18.28        7.52      8.68 o 
   2   6  49       41.91       44.10      8.07 o 
   3   6  49      436.97      499.43     14.94 o 
   4   6  49      189.75      185.54      9.77 o 
   5   6  49      759.59      762.81     13.84 o 
   1   7  49      841.82      841.17     22.98 o 
   2   7  49      103.26       94.20      9.20 o 
   3   7  49       12.99       17.01      6.16 o 
   4   7  49      606.45      638.37     14.94 o 
   5   7  49      268.94      332.55     12.03 o 
   0   8  49      388.72      384.59     23.36 o 
   1   8  49       10.28        0.36      9.29 o 
   2   8  49       37.23       19.24      8.39 o 
   3   8  49       10.90        8.30      6.37 o 
   4   8  49       73.92       74.50      7.83 o 
   1   9  49       58.42       62.92     10.71 o 
   2   9  49      183.06      177.39     13.08 o 
   3   9  49      656.15      712.89     20.88 o 
   0  10  49        1.04      -11.93     11.93 o 
   1  10  49      298.75      308.53     16.37 o 
   2  10  49      132.42      104.27     13.54 o 
   0   0  50      532.01      505.63     32.22 o 
   1   0  50        9.56        8.53      6.24 o 
   2   0  50        4.97       -0.34      8.09 o 
   3   0  50      204.92      237.98     14.28 o 
   4   0  50     1032.90     1083.83     26.86 o 
   5   0  50     1087.41     1009.12     38.20 o 
   6   0  50      210.89      207.10     23.81 o 
   1   1  50      124.82      129.01      7.36 o 
   2   1  50        7.10       11.44      4.85 o 
   3   1  50      254.02      281.32     10.79 o 
   4   1  50        2.79        6.83      5.53 o 
   5   1  50       57.81       93.65      7.82 o 
   6   1  50       15.95       20.32      5.96 o 
   0   2  50      256.23      266.82     19.31 o 
   1   2  50      125.12      147.62      8.11 o 
   2   2  50      124.66      135.11      7.74 o 
   3   2  50       84.77       98.23      7.12 o 
   4   2  50        2.51        6.04      5.30 o 
   5   2  50      405.85      364.91     12.58 o 
   6   2  50       16.21       21.25      6.05 o 
   1   3  50      104.16       89.35      8.54 o 
   2   3  50      113.71      118.26      7.02 o 
   3   3  50        0.02       -2.94      4.82 o 
   4   3  50       78.18       86.57      6.44 o 
   5   3  50      131.82      182.45      9.91 o 
   6   3  50      219.84      268.04     11.05 o 
   0   4  50      114.40       79.95     33.89 o 
   1   4  50        0.13       -1.77      5.65 o 
   2   4  50        0.82       -4.68      5.10 o 
   3   4  50       11.60       24.38      5.29 o 
   4   4  50        7.69        3.37      5.02 o 
   5   4  50      346.56      391.12     14.10 o 
   6   4  50      102.77      109.11      8.16 o 
   1   5  50      394.49      390.22     15.17 o 
   2   5  50       42.75       57.75      6.71 o 
   3   5  50       11.54       12.56      5.79 o 
   4   5  50        7.99        5.17      7.26 o 
   5   5  50       60.36      102.31      6.89 o 
   0   6  50      203.71      202.85     23.84 o 
   1   6  50      171.17      172.92     14.43 o 
   2   6  50        1.49       -6.40      6.40 o 
   3   6  50      491.45      482.48     13.09 o 
   4   6  50        1.88       -1.75      5.52 o 
   5   6  50      218.23      231.22     10.05 o 
   1   7  50        2.22       -4.38     11.38 o 
   2   7  50      291.75      342.38     14.35 o 
   3   7  50       69.19       74.60      8.21 o 
   4   7  50        1.79       14.74      6.34 o 
   0   8  50      860.02      867.72     38.35 o 
   1   8  50      333.72      370.83     19.26 o 
   2   8  50        2.13       -7.49      7.49 o 
   3   8  50       63.67       65.81      9.13 o 
   4   8  50      126.84      161.31     10.65 o 
   1   9  50        3.15       -1.75      8.76 o 
   2   9  50      323.63      346.12     18.69 o 
   3   9  50      173.80      169.19     13.55 o 
   0  10  50       47.92       22.60     14.05 o 
   1  10  50       33.02       25.67      9.88 o 
   1   1  51      134.03      141.85      7.65 o 
   2   1  51        0.39       -3.11      4.85 o 
   3   1  51        1.79       -1.02      7.12 o 
   4   1  51       86.48       91.45      7.64 o 
   5   1  51     1285.92     1228.11     23.06 o 
   6   1  51      188.44      181.32     10.24 o 
   0   2  51        5.22       14.72      9.70 o 
   1   2  51        0.24       16.38      5.59 o 
   2   2  51      306.32      307.10     10.66 o 
   3   2  51      111.46      102.64      7.31 o 
   4   2  51       99.25      104.14      7.97 o 
   5   2  51     1254.85     1343.29     22.34 o 
   6   2  51      187.27      221.87     11.01 o 
   1   3  51      114.47      106.91      9.12 o 
   2   3  51        6.62        6.11      4.62 o 
   3   3  51       93.44       81.87      7.06 o 
   4   3  51      300.29      297.03     10.42 o 
   5   3  51      323.74      352.25     12.16 o 
   6   3  51       39.33       31.31      6.07 o 
   0   4  51        0.72       -3.41     12.57 o 
   1   4  51        2.84        1.38      5.97 o 
   2   4  51       10.47       -5.70      5.84 o 
   3   4  51      209.13      238.32     10.08 o 
   4   4  51       30.77       22.92      5.59 o 
   5   4  51       20.66       41.79      6.06 o 
   1   5  51      510.12      492.36     17.86 o 
   2   5  51        3.23       -3.44      5.58 o 
   3   5  51      329.74      347.89     12.20 o 
   4   5  51        0.05       -4.58      4.58 o 
   5   5  51       96.97      151.87      8.68 o 
   0   6  51        5.83       -9.75     13.98 o 
   1   6  51        6.32       -9.08     10.37 o 
   2   6  51        1.94       -1.14      6.89 o 
   3   6  51      108.81      135.07      8.70 o 
   4   6  51      193.13      232.11     13.25 o 
   5   6  51      193.29      198.09     10.33 o 
   1   7  51      135.87      111.77     12.44 o 
   2   7  51        2.34        3.02      7.88 o 
   3   7  51      350.17      427.08     14.30 o 
   4   7  51      141.61      152.43      9.56 o 
   0   8  51        0.29       -6.72     12.08 o 
   1   8  51      338.81      432.71     19.69 o 
   2   8  51       71.57       39.51      9.77 o 
   3   8  51      333.64      326.20     14.75 o 
   1   9  51       63.04       75.02     12.08 o 
   2   9  51       27.49       22.29     10.89 o 
   0  10  51        9.28       -6.11     12.81 o 
   0   0  52       12.93        9.21     12.14 o 
   1   0  52       79.86       95.38      8.97 o 
   2   0  52        2.77       15.61      8.46 o 
   3   0  52      900.73      998.09     25.46 o 
   4   0  52      728.46      768.69     23.61 o 
   5   0  52        4.84       18.28      8.56 o 
   6   0  52      410.27      341.41     18.76 o 
   1   1  52      912.37      955.36     16.98 o 
   2   1  52      433.22      431.57     11.87 o 
   3   1  52        0.43       11.12      5.75 o 
   4   1  52       23.28       21.95      6.64 o 
   5   1  52      213.73      284.49     11.86 o 
   6   1  52        6.41       11.52      6.51 o 
   0   2  52      218.88      212.99     16.15 o 
   1   2  52      632.80      632.52     21.26 o 
   2   2  52       44.17       43.01      6.12 o 
   3   2  52      160.53      198.79      9.26 o 
   4   2  52      109.92      125.32      8.42 o 
   5   2  52        0.47       22.00      6.05 o 
   6   2  52        4.93        7.21      5.84 o 
   1   3  52       11.82       10.75      6.42 o 
   2   3  52        1.10       -1.63      4.54 o 
   3   3  52      195.19      222.26      9.25 o 
   4   3  52        2.10        6.30      5.13 o 
   5   3  52      135.17      150.79      8.83 o 
   0   4  52       26.67       29.46     13.66 o 
   1   4  52       56.02       44.98     10.79 o 
   2   4  52       46.73       43.28      6.49 o 
   3   4  52        0.72        5.70      5.56 o 
   4   4  52      252.61      282.65     10.57 o 
   5   4  52      177.94      204.12     11.63 o 
   1   5  52       22.51        5.65      8.82 o 
   2   5  52       50.21       50.66      7.39 o 
   3   5  52      495.51      518.19     13.53 o 
   4   5  52       60.36       65.00      7.41 o 
   5   5  52       43.79       57.33      7.09 o 
   0   6  52      136.05      115.75     23.58 o 
   1   6  52      165.78      178.38     13.71 o 
   2   6  52       37.83       24.83      8.70 o 
   3   6  52      192.42      217.66     10.32 o 
   4   6  52        3.62        3.03      6.03 o 
   1   7  52        2.70       -9.47      9.47 o 
   2   7  52       98.88      109.68     11.14 o 
   3   7  52        0.99       11.30      7.36 o 
   4   7  52        8.70        3.63      6.16 o 
   0   8  52      315.12      323.01     22.78 o 
   1   8  52        8.20      -10.24     10.24 o 
   2   8  52      161.41      153.38     12.40 o 
   3   8  52      757.70      815.26     23.21 o 
   1   9  52        2.74       -9.08      9.68 o 
   2   9  52      115.94       89.80     13.14 o 
   1   1  53       12.17       37.06      7.13 o 
   2   1  53        0.14       11.89      5.33 o 
   3   1  53      283.38      373.00     12.71 o 
   4   1  53        1.45       -3.28      5.10 o 
   5   1  53     1115.59     1172.97     20.97 o 
   0   2  53       37.89       51.95     10.78 o 
   1   2  53       21.65       30.26      7.51 o 
   2   2  53        1.69        0.79      4.64 o 
   3   2  53     1536.02     1571.42     23.62 o 
   4   2  53      118.91      154.57      9.95 o 
   5   2  53       20.79       29.02      6.48 o 
   1   3  53       56.28       48.84      9.01 o 
   2   3  53       69.80       74.46      6.60 o 
   3   3  53      243.82      238.32     10.46 o 
   4   3  53      133.12      152.58      9.29 o 
   5   3  53        2.29       16.04      5.65 o 
   0   4  53      158.80      131.19     29.63 o 
   1   4  53       22.55       37.13     10.56 o 
   2   4  53      104.15      130.56      8.34 o 
   3   4  53       15.99       17.77      6.06 o 
   4   4  53       93.26      104.80     10.12 o 
   5   4  53      230.96      279.54     12.02 o 
   1   5  53      109.03      121.02     13.31 o 
   2   5  53       75.90       77.97      8.99 o 
   3   5  53       64.20       98.63      7.96 o 
   4   5  53        0.15        5.88      5.83 o 
   5   5  53       11.49       14.41      9.15 o 
   0   6  53      586.60      586.62     31.65 o 
   1   6  53      319.26      342.99     18.93 o 
   2   6  53      177.10      196.74     13.00 o 
   3   6  53      121.13      157.60      9.42 o 
   4   6  53        1.94        6.18      6.12 o 
   1   7  53      186.07      213.00     15.18 o 
   2   7  53      340.63      369.76     16.54 o 
   3   7  53      112.56      115.28     10.64 o 
   0   8  53       21.99        4.36     20.03 o 
   1   8  53        5.03       -7.55      9.69 o 
   2   8  53       15.27       -9.35      9.35 o 
   3   8  53       86.79      107.41     11.32 o 
   1   9  53      241.71      262.73     17.21 o 
   0   0  54      230.76      255.48     20.59 o 
   1   0  54     1311.44     1500.64     36.15 o 
   2   0  54       20.74        9.67      8.57 o 
   3   0  54      334.26      364.99     22.23 o 
   4   0  54        0.37       17.44      8.41 o 
   5   0  54      415.50      423.98     22.54 o 
   1   1  54      476.26      498.29     14.68 o 
   2   1  54      619.52      644.47     19.45 o 
   3   1  54      823.75      964.34     19.43 o 
   4   1  54      202.39      220.76     11.82 o 
   5   1  54        5.89       26.44      6.28 o 
   0   2  54      101.59      122.86     13.92 o 
   1   2  54       31.97       45.75      8.76 o 
   2   2  54      233.54      255.42     10.13 o 
   3   2  54       25.86       49.19      6.94 o 
   4   2  54       46.35       38.02      7.06 o 
   5   2  54        9.46       12.37      5.85 o 
   1   3  54      289.83      293.07     14.94 o 
   2   3  54        0.00       -5.18      5.18 o 
   3   3  54      389.01      464.12     11.89 o 
   4   3  54        2.27        5.21      5.64 o 
   5   3  54        6.02       -3.27      5.42 o 
   0   4  54      477.74      537.94     29.07 o 
   1   4  54       35.67       29.75     10.14 o 
   2   4  54       18.14       26.84      6.15 o 
   3   4  54      228.36      241.47     12.27 o 
   4   4  54       57.73       67.15      7.02 o 
   5   4  54       98.86       96.90      8.33 o 
   1   5  54       38.77       31.50     14.36 o 
   2   5  54        3.89       -3.92      7.24 o 
   3   5  54        0.02        0.13      5.54 o 
   4   5  54      430.80      509.82     13.88 o 
   0   6  54       43.37       23.00     15.45 o 
   1   6  54       82.37       92.06     13.06 o 
   2   6  54        1.84       -6.74     10.10 o 
   3   6  54      285.34      351.97     13.75 o 
   4   6  54       17.34       12.78      6.26 o 
   1   7  54      104.79       82.85     12.18 o 
   2   7  54       95.66      106.28     11.37 o 
   3   7  54      330.47      436.49     18.78 o 
   0   8  54      128.84      134.48     21.80 o 
   1   8  54       20.46       15.68     10.49 o 
   2   8  54       75.06       93.46     12.78 o 
   1   1  55        0.33        9.90      6.47 o 
   2   1  55      276.16      300.61     12.40 o 
   3   1  55      185.29      220.11     11.98 o 
   4   1  55       38.20       50.00      7.34 o 
   5   1  55       17.86       28.04      8.64 o 
   0   2  55      112.06      117.91     17.45 o 
   1   2  55      216.38      247.72     13.99 o 
   2   2  55        9.65       11.05      5.23 o 
   3   2  55      138.47      162.50     10.20 o 
   4   2  55        5.92       17.70      6.36 o 
   5   2  55      266.32      264.33     14.99 o 
   1   3  55        0.59       -6.76      7.40 o 
   2   3  55       29.82       43.26      7.20 o 
   3   3  55      436.01      462.50     12.24 o 
   4   3  55       28.56       29.33      8.34 o 
   5   3  55      105.02      118.94      8.91 o 
   0   4  55        8.95        5.43     13.26 o 
   1   4  55      214.11      201.56     15.28 o 
   2   4  55       16.95        5.28      7.52 o 
   3   4  55      125.39      144.08      8.96 o 
   4   4  55       44.33       60.30      6.95 o 
   1   5  55      203.64      218.78     16.37 o 
   2   5  55       11.62       -3.38      7.43 o 
   3   5  55       16.75        7.66      6.19 o 
   4   5  55      208.31      260.40     11.35 o 
   0   6  55        0.69      -11.67     16.47 o 
   1   6  55        3.47       -9.70      9.70 o 
   2   6  55       95.81       91.81     12.86 o 
   3   6  55       40.96       35.57      7.50 o 
   1   7  55      316.86      375.97     20.85 o 
   2   7  55       16.40       -3.63      9.44 o 
   3   7  55      370.06      359.92     15.85 o 
   0   8  55        0.07        5.57     16.33 o 
   1   8  55       10.31        3.22     10.36 o 
   2   8  55       68.70       61.47     12.02 o 
   0   0  56     1124.00     1214.02     39.60 o 
   1   0  56      656.93      745.31     25.39 o 
   2   0  56        7.78       22.91      9.53 o 
   3   0  56      366.93      389.10     20.50 o 
   4   0  56      314.22      333.48     20.46 o 
   5   0  56      280.96      331.02     18.56 o 
   1   1  56       31.52       60.50      8.02 o 
   2   1  56      278.85      346.57     14.46 o 
   3   1  56       27.69       42.19      7.33 o 
   4   1  56        0.21        7.83      6.35 o 
   5   1  56       55.20       47.16      8.29 o 
   0   2  56       86.54       90.51     16.44 o 
   1   2  56        4.54        7.97      7.95 o 
   2   2  56        2.02        4.75      5.33 o 
   3   2  56      259.96      327.90     14.30 o 
   4   2  56       13.55       21.06      6.40 o 
   5   2  56        3.39       11.09      6.31 o 
   1   3  56      167.83      178.55     13.03 o 
   2   3  56       26.77       25.78      7.85 o 
   3   3  56       22.28       23.95      6.26 o 
   4   3  56      187.23      216.10     10.73 o 
   0   4  56      131.74       76.55     17.28 o 
   1   4  56      413.75      428.55     20.12 o 
   2   4  56       13.27       12.28      7.33 o 
   3   4  56       81.35       77.47      7.84 o 
   4   4  56        0.03        0.69      6.02 o 
   1   5  56       28.42       19.73     10.94 o 
   2   5  56       11.42        9.71      8.49 o 
   3   5  56      135.74      143.22      9.39 o 
   4   5  56      293.66      300.61     12.28 o 
   0   6  56      896.31      894.45     71.09 o 
   1   6  56      408.00      470.90     22.78 o 
   2   6  56        7.01       10.38      9.97 o 
   3   6  56      256.47      286.74     16.39 o 
   1   7  56      805.93      833.60     27.56 o 
   2   7  56       87.37      107.51     13.03 o 
   0   8  56      127.00      185.74     24.10 o 
   1   8  56       31.35       12.32     11.99 o 
   1   1  57     1365.30     1501.38     26.40 o 
   2   1  57       14.43       20.94      6.64 o 
   3   1  57     1445.86     1527.07     27.67 o 
   4   1  57      170.85      215.99     12.23 o 
   0   2  57      789.32      850.58     34.75 o 
   1   2  57     1131.20     1282.75     28.94 o 
   2   2  57      116.46      120.95     10.65 o 
   3   2  57       82.93       62.52      7.55 o 
   4   2  57      280.98      281.20     13.01 o 
   1   3  57       63.50       49.65     17.18 o 
   2   3  57        6.27       20.12      7.59 o 
   3   3  57       40.52       27.05      6.69 o 
   4   3  57      164.87      165.41     14.24 o 
   0   4  57        5.78      -12.54     12.54 o 
   1   4  57      323.56      354.48     19.37 o 
   2   4  57      365.91      413.13     15.95 o 
   3   4  57       40.69       48.21      7.11 o 
   4   4  57       37.71       37.12      7.64 o 
   1   5  57      169.66      184.58     17.70 o 
   2   5  57       99.08      126.88     14.58 o 
   3   5  57       61.71       67.62      7.83 o 
   0   6  57      366.04      456.92     60.13 o 
   1   6  57       94.14      111.93     16.00 o 
   2   6  57      143.47      159.18     15.70 o 
   3   6  57      697.97      773.61     21.26 o 
   1   7  57       21.97        6.59     10.74 o 
   2   7  57      114.94      105.37     13.06 o 
   0   0  58     2537.99     2995.90    102.06 o 
   1   0  58      748.25      813.41     33.27 o 
   2   0  58       13.69        4.68      8.53 o 
   3   0  58      393.05      431.00     21.26 o 
   4   0  58      220.97      236.03     18.19 o 
   1   1  58       68.15      119.39     15.15 o 
   2   1  58      610.29      679.00     19.71 o 
   3   1  58      122.08      149.60     10.60 o 
   4   1  58      138.82      155.84     10.98 o 
   0   2  58      456.03      514.03     28.29 o 
   1   2  58       12.55       32.17      8.76 o 
   2   2  58      222.63      243.14     14.40 o 
   3   2  58       80.57       71.19      7.91 o 
   4   2  58      109.10      126.65     10.19 o 
   1   3  58       88.49       77.26     11.97 o 
   2   3  58      712.25      802.28     23.53 o 
   3   3  58      182.08      220.16     12.64 o 
   4   3  58      126.13      158.26      9.93 o 
   0   4  58       54.78       38.67     16.31 o 
   1   4  58      330.55      351.16     19.70 o 
   2   4  58        3.37        2.77      9.83 o 
   3   4  58      227.00      231.91     11.45 o 
   1   5  58      270.64      338.74     19.76 o 
   2   5  58      140.37      146.84     15.36 o 
   3   5  58      508.11      589.83     15.94 o 
   0   6  58       23.59       31.89     31.22 o 
   1   6  58       73.94       65.21     13.12 o 
   2   6  58      251.85      313.79     20.15 o 
   1   7  58      131.81      156.45     16.33 o 
   1   1  59       37.74       68.48     17.69 o 
   2   1  59      219.88      250.66     15.96 o 
   3   1  59       22.69       24.94      7.04 o 
   4   1  59       30.19       36.63      8.05 o 
   0   2  59        0.06       27.72     20.97 o 
   1   2  59        0.00       24.17     14.13 o 
   2   2  59       71.01       86.32     14.12 o 
   3   2  59       37.35       40.16      7.69 o 
   4   2  59        2.81        6.32      6.75 o 
   1   3  59      256.79      250.19     16.80 o 
   2   3  59       98.46      104.09     11.78 o 
   3   3  59       15.53       22.94      7.18 o 
   0   4  59       71.92       12.19     18.30 o 
   1   4  59       79.82      102.98     13.40 o 
   2   4  59       33.96       19.40     10.65 o 
   3   4  59       39.44       54.44      7.64 o 
   1   5  59      866.87      886.71     37.05 o 
   2   5  59      438.97      484.63     22.59 o 
   0   6  59      339.00      384.05     31.00 o 
   1   6  59      852.87      887.51     28.03 o 
   0   0  60       28.90       38.07     21.82 o 
   1   0  60     2136.06     2401.82     62.73 o 
   2   0  60       48.09       47.47     14.02 o 
   3   0  60      163.75      189.37     16.58 o 
   1   1  60        3.91       -5.92      9.04 o 
   2   1  60      361.69      463.43     19.62 o 
   3   1  60        0.79        2.29      6.14 o 
   0   2  60      358.40      438.34     29.49 o 
   1   2  60     1026.10     1051.87     28.02 o 
   2   2  60        7.44        3.56     10.60 o 
   3   2  60       48.90       57.49      7.40 o 
   1   3  60       89.82      125.03     13.65 o 
   2   3  60       15.61       -0.76     12.26 o 
   3   3  60       80.94      127.74     13.13 o 
   0   4  60       32.52       57.42     16.57 o 
   1   4  60        7.09       26.59     11.06 o 
   2   4  60       15.50       10.56     10.18 o 
   1   5  60       13.66       17.25     11.27 o 
   2   5  60      280.76      363.83     25.98 o 
   0   6  60       42.42       42.71     17.79 o 
   1   1  61      185.57      235.63     18.85 o 
   2   1  61       11.59       13.62      9.30 o 
   3   1  61        2.68        6.71      6.04 o 
   0   2  61       40.23       56.89     15.38 o 
   1   2  61       47.49       56.98     11.37 o 
   2   2  61       36.66       41.81     12.16 o 
   3   2  61       89.86       84.36     10.01 o 
   1   3  61      836.25      924.50     27.22 o 
   2   3  61        1.72       -3.13     11.95 o 
   0   4  61     1204.32     1365.27     48.07 o 
   1   4  61     1648.96     1761.55     38.91 o 
   2   4  61      138.75      159.71     15.63 o 
   1   5  61      199.19      195.43     20.69 o 
   0   0  62      361.01      367.64     40.34 o 
   1   0  62      510.59      510.26     43.23 o 
   2   0  62       37.97       21.05     14.35 o 
   1   1  62        0.44       19.18     10.90 o 
   2   1  62       17.49       -0.31     11.42 o 
   0   2  62        4.01       -2.25     12.30 o 
   1   2  62        0.87       10.75     11.54 o 
   2   2  62       37.03       36.51     12.06 o 
   1   3  62      702.66      740.26     25.69 o 
   2   3  62      621.32      629.62     27.13 o 
   0   4  62     1608.75     1786.73     59.98 o 
   1   4  62      848.12      892.48     36.27 o 
   1   1  63      446.51      528.85     23.98 o 
   2   1  63      109.74      131.03     22.46 o 
   0   2  63       63.25       54.42     18.59 o 
   1   2  63       41.02       31.70     12.74 o 
   1   3  63      176.50      188.69     16.07 o 
   1   0  64        0.05       11.42     22.06 o 
   1   1  64       80.50      109.61     28.53 o 
   0   2  64       74.19      104.06     18.59 o 
                                                 
